# Supplementary material for: Dynamic contrast-enhanced MRI radiomics nomogram for predicting axillary lymph node metastasis in breast cancer
Source: Cancer Imaging. 2022 Apr 4;22:17. doi: 10.1186/s40644-022-00450-w (PMC8981871; doi:10.1186/s40644-022-00450-w)
Supplement: Supplementary file 1 — Additional file 1. [file 40644_2022_450_MOESM1_ESM.xlsx]

## Sheet: Sheet1
Name	ALN metastasis	Age	Size	Histologicalrgrade	Multifocality	MRIrreportrLNrstatus	ER	PR	HER2	Ki-67	Radiomicsr score	Clinical model	combined model
郝再俊	1	45	26.81	3	1	1	1	1	0	1	-0.291499	0.80509	0.90901
柳建华	1	35	11.86	2	0	0	1	1	0	1	0.521505	0.14898	0.60893
张战丽	1	41	14.82	2	0	1	1	1	0	0	-0.379629	0.38392	0.44752
王建丽	1	41	26.86	3	0	1	1	1	0	1	0.252589	0.57394	0.88285
赵花	1	66	22.85	3	0	1	1	1	0	0	0.949244	0.57394	0.9665
赵雪	1	36	19.13	3	1	0	0	0	0	1	0.778228	0.53711	0.96374
孟秀英	1	64	28.15	3	0	1	1	1	0	0	1.32265	0.57394	0.98341
乔维英	1	76	12.68	2	0	1	0	0	0	1	-0.24936	0.38392	0.51009
马秀峰	1	49	15.41	2	0	1	1	1	0	0	0.0285424	0.38392	0.64014
郝在枝	1	71	24.12	3	0	1	0	0	0	1	0.177487	0.57394	0.86703
赵桂荣	1	63	24.01	3	0	0	1	1	0	1	0.152668	0.27453	0.67784
王银萍	1	61	23.43	3	1	1	0	0	0	1	0.106391	0.80509	0.95557
黄忠慧	1	50	26.83	3	1	0	0	0	1	1	0.32426	0.53711	0.91721
闫付先	1	73	21.66	3	0	1	0	0	0	1	0.60058	0.57394	0.93645
石润桃	1	51	25.66	3	0	1	0	1	0	1	0.467349	0.57394	0.91935
赵宏	1	44	21.93	3	0	1	0	0	0	1	-0.12671	0.57394	0.78392
徐永花	1	63	16.66	2	1	1	1	0	0	1	1.0277	0.65645	0.9788
庞秀平	1	43	22.66	3	1	1	1	1	0	1	-0.0569295	0.80509	0.94012
乔桂兰	1	49	23.66	3	1	1	1	1	0	1	0.254907	0.80509	0.96626
周丽红	1	59	25.25	3	0	1	0	0	1	1	-0.337643	0.57394	0.70726
杨素英	1	59	11.93	2	1	0	1	1	1	1	1.06121	0.34929	0.9434
王进娥	1	57	22.66	3	1	1	1	1	1	1	-0.154893	0.80509	0.92856
牛小梅	1	56	19.56	3	0	1	1	1	0	0	-0.394351	0.57394	0.68413
王素兰	1	57	18.94	3	1	0	1	0	1	1	1.03646	0.53711	0.97764
刘大庆	1	62	12.75	2	1	1	1	0	1	1	-0.450943	0.65645	0.72758
张进兰	1	71	11.73	1	0	1	1	1	0	1	0.0992267	0.22377	0.42562
宋子英	1	57	13.46	1	1	1	1	0	0	1	0.149407	0.4692	0.75537
左庆英	1	65	14.64	1	1	1	1	1	1	0	0.682049	0.4692	0.89604
李玉梅	1	64	14.01	1	1	0	1	1	1	1	0.0837685	0.19892	0.47945
肖士清	1	75	16.63	1	1	0	1	1	1	1	0.471007	0.19892	0.66018
李桂琴	1	62	11.85	1	0	1	1	1	0	0	-0.596349	0.22377	0.16243
崇风霞	1	48	17.52	1	1	1	1	1	1	1	1.71181	0.4692	0.98431
李春果	1	55	12.13	2	1	1	1	1	1	1	-0.317896	0.65645	0.77535
程延琴	1	46	14.93	2	0	0	1	1	0	0	0.579677	0.14898	0.63528
孙桂英	1	52	19.26	2	1	1	1	1	0	1	0.257416	0.65645	0.91274
段翠花	1	57	16.71	2	1	1	1	1	1	1	0.318162	0.65645	0.92162
田桂令	1	53	16.83	2	1	1	1	1	1	0	2.02902	0.65645	0.99686
蔡素萍	1	56	19.55	2	1	1	1	1	0	1	0.0998829	0.65645	0.88533
席慧慧	1	38	17.97	2	1	1	1	1	1	0	0.153829	0.65645	0.89547
张桂清	1	54	25.93	2	1	1	1	1	0	0	0.0645515	0.65645	0.87824
邬丽芳	1	49	24.81	2	0	1	1	1	0	1	-0.159989	0.38392	0.55295
李建华	1	47	29.24	3	0	1	1	1	1	0	0.932642	0.57394	0.96545
武进英	1	58	10.17	2	1	1	0	0	0	1	0.0309309	0.65645	0.87114
孙有兰	1	40	20.18	2	0	0	0	0	0	1	1.04532	0.14898	0.81036
刘亚琼	1	36	17.33	3	1	1	0	0	0	1	2.81531	0.80509	0.99975
赵润珍	1	66	21.58	2	0	0	1	1	0	0	0.511609	0.14898	0.60438
王桂娥	1	64	23.46	3	0	1	1	1	0	1	0.319571	0.57394	0.89555
张丽芳	1	59	18.54	2	0	1	1	0	0	1	1.24965	0.38392	0.94928
李桂香	1	62	17.52	2	0	1	1	1	0	0	0.138351	0.38392	0.68731
任润香	1	52	15.56	2	1	0	1	1	0	1	0.0557139	0.34929	0.70591
姚树芳	1	50	20.18	2	0	0	1	0	0	1	-0.218231	0.14898	0.27233
王海峰	1	53	21.83	2	0	1	0	0	0	1	0.547605	0.38392	0.82868
吴凤花	1	59	16.57	2	1	0	1	1	1	1	-0.271501	0.34929	0.56094
辛凤莲	1	61	25.18	2	0	1	1	1	0	1	1.24483	0.38392	0.94883
张润英	1	47	18.85	2	0	1	1	0	0	1	0.912374	0.38392	0.90715
赵花香	1	45	22.44	3	0	1	1	0	0	0	0.260068	0.57394	0.88433
窦婷梅	1	61	20.87	2	0	0	1	1	0	0	0.81193	0.14898	0.73156
宋卫红	1	47	17.18	2	1	0	1	1	0	0	1.353	0.34929	0.96694
马金平	1	47	21.66	2	1	1	1	1	0	1	-0.27599	0.65645	0.7891
陈少茹	1	56	17.68	1	0	0	1	1	0	0	-0.00346391	0.07492	0.17068
吉宏霞	1	44	13.08	2	0	0	1	0	0	1	0.223942	0.14898	0.46738
樊玉花	1	66	21.77	2	0	1	1	1	1	1	0.128406	0.38392	0.68318
程继梅	1	45	16.96	2	0	0	1	1	0	1	0.12822	0.14898	0.42186
唐丽果	1	30	15.77	1	1	1	1	1	0	1	0.0686572	0.4692	0.72549
郝再全	1	47	22.77	2	1	1	1	1	1	0	0.461784	0.65645	0.93943
张战英	1	41	11.98	2	0	1	1	1	0	0	1.28748	0.38392	0.95268
王建平	1	42	28.26	3	0	1	0	0	0	1	-0.619976	0.57394	0.5837
赵花	1	58	23.93	2	1	1	1	0	0	0	-0.26128	0.65645	0.79378
孟秀丽	1	63	21.63	2	0	0	1	1	0	1	-0.562775	0.14898	0.16153
姜秀枝	1	65	16.74	2	1	1	1	1	1	1	-0.545046	0.65645	0.69019
刘翠苹	1	43	21.95	2	0	0	1	1	0	0	-0.119282	0.14898	0.31171
马秀林	1	39	18.96	1	0	0	0	0	0	0	-0.189478	0.07492	0.12572
郝在丽	1	67	27.17	3	0	1	1	1	0	1	-0.331829	0.57394	0.70958
陈秀平	1	44	11.99	2	0	1	1	1	0	1	-0.101701	0.38392	0.58053
王银丽	1	56	26.8	3	1	1	0	0	0	0	-0.91728	0.80509	0.74942
邓建英	1	61	26.75	3	0	1	1	1	0	1	-0.236885	0.57394	0.74579
闫先	1	63	21.07	2	0	1	0	0	0	1	-1.00445	0.38392	0.19546
石润英	1	41	23.26	2	0	0	0	1	0	1	-0.324057	0.14898	0.23383
李秀荣	1	58	25.03	2	1	1	1	1	0	1	-0.652424	0.65645	0.64429
马桂花	1	71	26.04	3	0	1	1	0	0	1	-0.546038	0.57394	0.61786
刘亚峰	1	45	22.14	3	1	0	0	0	0	1	-0.97323	0.53711	0.47614
徐永利	1	61	18.87	2	0	0	1	0	0	1	-1.69667	0.14898	0.0212
庞秀利	1	46	20.27	2	1	1	1	1	0	1	-0.723785	0.65645	0.61219
张云峰	1	50	12.46	2	1	1	1	1	1	0	-0.636223	0.65645	0.65142
乔桂英	1	44	20.16	1	1	1	1	1	0	1	-0.576982	0.4692	0.4323
杨素红	1	55	29.25	2	1	0	1	1	1	1	-0.930949	0.34929	0.26387
奚桂英	1	55	24.36	3	1	1	1	1	1	1	-0.795383	0.80509	0.79091
王进秀	1	53	23.46	2	1	0	1	1	1	1	-0.741342	0.34929	0.34062
闫正英	1	66	29.52	2	0	1	0	0	1	1	-0.337632	0.38392	0.46761
马桂香	1	46	19.32	2	1	1	1	1	0	1	-0.726859	0.65645	0.61078
周丽丽	1	54	18.43	1	0	1	0	0	1	1	-0.574876	0.22377	0.16814
杨素丽	1	55	24.12	2	1	1	1	1	1	1	-0.491584	0.65645	0.71178
王进常	1	47	23.5	2	1	0	1	1	0	0	-2.62436	0.34929	0.01353
李小梅	1	44	28.77	2	0	1	1	1	0	0	-0.499809	0.38392	0.39119
王桂兰	1	55	21.79	2	1	0	1	0	0	1	-0.530069	0.34929	0.437
刘国庆	1	60	24.73	2	0	1	0	0	1	1	-0.69911	0.38392	0.3044
张进兴	1	61	26.73	1	0	1	1	1	0	0	-0.843238	0.22377	0.10754
宋谈利	1	47	18.97	2	1	1	1	0	0	1	-0.722448	0.65645	0.6128
左安英	1	55	25.71	2	1	1	1	1	1	0	-0.613605	0.65645	0.66125
李玉刚	1	62	25.16	2	1	0	1	1	0	1	-0.60988	0.34929	0.39959
肖士刚	1	72	21.66	2	1	0	1	1	0	0	-0.723641	0.34929	0.34832
张桂峰	1	52	22.73	2	0	1	1	1	0	1	-0.431193	0.38392	0.4231
李风英	1	48	16.64	2	1	1	1	1	1	1	-0.623746	0.65645	0.65686
牛春果	1	51	20.48	2	1	1	1	1	1	1	-0.763865	0.65645	0.5937
程风琴	1	56	13.64	2	0	0	1	1	0	0	-0.49072	0.14898	0.18123
陈桂香	1	51	16.C85:D10786	2	1	1	1	1	0	1	-1.0952	0.65645	0.43554
白彦枝	0	46	17.63	2	0	1	1	1	0	0	-0.904703	0.38392	0.22747
石俊梅	0	47	12.6	1	1	0	1	1	0	1	-0.613684	0.19892	0.19366
王俊秀	0	62	19.21	2	0	0	1	0	0	0	-1.13655	0.14898	0.05993
李夏萍	0	56	23.96	2	0	0	0	0	0	1	-1.54763	0.14898	0.02806
陈风玲	0	59	22.47	1	0	0	1	1	0	0	-0.333654	0.07492	0.09822
杨金凤	0	53	13.62	2	0	1	1	1	1	1	-3.84823	0.38392	0.00101
张凯华	0	52	11.53	3	0	1	0	0	0	1	-1.21293	0.57394	0.309
庞永芳	0	72	18.62	3	0	1	0	0	1	1	-0.335816	0.57394	0.70799
杨慧萍	0	40	20.67	1	0	1	1	1	0	1	-0.742424	0.22377	0.12766
张珍慧	0	42	21.68	1	0	0	1	1	0	1	-1.07483	0.07492	0.02544
杨秀英	0	65	22.64	2	0	1	1	1	0	1	-0.369854	0.38392	0.45218
王秀琴	0	50	26.53	2	0	0	0	0	0	1	-0.7613	0.14898	0.11614
刘翠凤	0	48	22.67	2	0	1	1	1	1	1	-1.03541	0.38392	0.18625
赵金花	0	60	21.69	3	1	0	1	1	0	1	-2.65306	0.53711	0.03446
张桂英	0	65	13.25	2	0	0	1	1	0	0	-3.41177	0.14898	0.00079
刘冬梅	0	36	17.31	2	1	0	1	1	0	0	-2.89199	0.34929	0.00812
闫素梅	0	56	15.89	2	0	0	1	1	0	1	-0.673768	0.14898	0.13461
郝海兰	0	34	12.67	3	0	1	0	0	0	1	-2.45015	0.57394	0.03957
马玉香	0	71	18.36	2	0	0	1	1	0	0	-0.672735	0.14898	0.13484
杨秀荣	0	48	19.67	1	1	0	1	1	0	1	-0.393132	0.19892	0.26868
蔡晓娟	0	40	16.57	2	0	0	0	0	0	1	-2.6114	0.14898	0.0037
赵桂珍	0	58	19.56	3	0	0	1	1	0	1	-0.747023	0.27453	0.2709
张利娥	0	69	16.56	2	1	1	0	0	0	1	-0.677033	0.65645	0.63335
李玉苹	0	56	19.56	2	0	0	1	1	0	1	-0.435991	0.14898	0.19741
王建荣	0	63	22.86	2	0	1	1	1	0	0	-5.32547	0.38392	6e-05
岳恒平	0	46	20.69	2	0	0	0	0	0	1	-0.654458	0.14898	0.13901
程霞	0	48	26.36	1	1	1	0	0	0	0	-2.51852	0.4692	0.01774
王玉清	0	47	24.68	2	0	1	1	1	1	1	-0.395426	0.38392	0.44
何丽华	0	72	16.38	2	1	1	1	1	0	1	-2.23118	0.65645	0.07954
季春英	0	66	19.35	1	1	0	1	1	0	0	-0.382299	0.19892	0.2728
郑有娥	0	55	18.9	2	1	0	1	1	1	0	-2.39307	0.34929	0.02096
郭荣霞	0	43	16.35	1	1	1	1	1	1	0	-1.42519	0.4692	0.1293
王少萍	0	47	20.68	2	1	0	1	1	0	1	-3.38778	0.34929	0.00314
张玉莲	0	68	23.63	1	0	1	0	0	0	1	-0.847037	0.22377	0.10684
李全英	0	66	25.68	3	0	1	0	0	1	0	-2.83317	0.57394	0.01931
李秀英	0	75	24.63	1	0	0	1	1	0	0	-0.864483	0.07492	0.03768
温东莲	0	72	16.87	2	0	1	0	0	1	1	-0.437136	0.38392	0.4203
李雪琴	0	48	21.86	1	0	0	1	1	0	1	-0.737339	0.07492	0.04764
王晋英	0	58	24.68	3	1	0	0	0	1	1	-2.39652	0.53711	0.05527
陈桂霞	0	56	21.05	1	0	0	1	1	0	0	-1.41318	0.07492	0.01342
周潇潇	0	63	16.36	2	0	1	1	1	1	1	-2.50706	0.38392	0.01324
陈丽	0	53	10.75	2	1	0	1	1	0	1	-1.19763	0.34929	0.17655
宋萍	0	59	16.31	2	0	1	1	1	0	1	-1.08515	0.38392	0.17216
王凤莲	0	64	18.65	1	0	0	1	1	1	0	-0.588994	0.07492	0.06243
梁桂荣	0	49	16.53	1	0	1	1	1	1	0	-1.25713	0.22377	0.05148
王利霞	0	38	20.68	2	0	1	1	1	0	1	-1.40189	0.38392	0.10148
张惠芝	0	59	21.65	2	0	0	1	1	0	1	-4.13183	0.14898	0.0002
沈艳平	0	44	14.63	2	0	0	0	0	1	1	-1.32784	0.14898	0.04223
任军辉	0	50	15.86	2	1	0	0	0	1	1	-3.48939	0.34929	0.00258
刘淑珍	0	75	17.91	2	0	0	1	1	0	1	-1.33783	0.14898	0.04146
高树林	0	50	26.35	3	0	1	1	1	0	0	-0.732069	0.57394	0.53045
叶海荣	0	62	21.92	2	0	1	1	1	0	1	-5.23816	0.38392	7e-05
周敏	0	45	16.53	2	0	0	0	0	0	1	-2.00741	0.14898	0.01176
刘翠风	0	48	18.67	2	1	0	1	1	1	1	-2.33951	0.34929	0.02319
郭宏英	0	41	16.64	3	0	0	0	1	0	0	-2.47137	0.27453	0.01321
张桂兰	0	50	25.63	1	0	1	0	1	0	1	-4.09515	0.22377	0.00023
李永霞	0	39	12.63	2	0	0	0	1	0	1	-0.663018	0.14898	0.13704
温至俊	0	60	17.28	2	0	0	1	1	1	1	-0.648973	0.14898	0.14028
候美花	0	54	20.57	2	0	0	1	1	0	1	-0.809664	0.14898	0.10691
刘素敏	0	60	26.86	2	0	0	0	0	0	1	-3.30611	0.14898	0.00097
马艳青	0	45	25.64	1	0	0	0	0	1	1	-2.86255	0.07492	0.00083
张贵花	0	45	16.86	2	0	1	0	0	0	1	-0.442398	0.38392	0.41783
李玉果	0	53	14.86	2	0	0	1	1	0	1	-0.607325	0.14898	0.15024
张荣	0	65	15.68	2	0	1	1	1	0	0	-1.3605	0.38392	0.10899
程东	0	44	21.96	1	1	1	0	0	0	0	-2.99345	0.4692	0.00718
王清平	0	44	19.86	2	0	1	1	1	1	1	-0.753608	0.38392	0.28263
李荣花	0	74	17.56	2	0	1	1	0	1	1	-5.39919	0.38392	5e-05
何志英	0	62	16.96	2	1	1	1	1	0	1	-0.859357	0.65645	0.54866
王美林	0	41	29.53	2	1	0	1	1	1	1	-1.10487	0.34929	0.20405
周晓英	0	62	17.86	1	1	0	1	1	0	0	-0.814415	0.19892	0.14024
李红兵	0	56	30.86	1	1	1	1	1	0	1	-1.65809	0.4692	0.08659
李少英	0	43	28.69	2	1	0	1	1	0	1	-4.83148	0.34929	0.00019
张风	0	61	13.46	1	0	1	0	0	0	1	-1.89116	0.22377	0.01574
郭慧英	0	64	19.56	3	0	1	0	0	1	0	-2.08355	0.57394	0.07708
任秀梅	0	59	14.86	3	1	0	1	1	0	1	-1.75834	0.53711	0.16678
刘莲	0	71	17.19	2	0	1	0	0	1	1	-1.18824	0.38392	0.14565
李雪	0	44	13.18	1	0	0	1	1	0	1	-2.41074	0.07492	0.00198
王子英	0	53	19.53	3	1	0	0	0	1	1	-4.45714	0.53711	0.0011
周花	0	63	17.68	2	0	1	1	1	1	1	-1.07492	0.38392	0.17498
李小霞	0	51	10.5	2	1	0	1	1	0	1	-3.11015	0.34929	0.00535
张秋风	0	41	11.86	3	0	0	0	0	0	1	-1.39732	0.27453	0.09592
张秀萍	0	52	19.53	2	0	1	1	1	0	1	-1.01595	0.38392	0.192
李秀莲	0	64	17.86	1	0	0	1	1	1	0	-0.898147	0.07492	0.0354
梁秀	0	45	19.35	1	0	1	1	1	0	0	-2.26094	0.22377	0.00778
贾慧英	0	45	11.98	2	0	0	1	1	1	0	-1.34982	0.14898	0.04055
陈春霞	0	48	17.96	2	0	1	1	1	0	1	-0.705419	0.38392	0.30183
宋丽平	0	44	18.97	2	0	0	0	0	1	1	-0.25384	0.14898	0.25894
任雅丽	0	53	16.6	2	1	0	0	0	1	1	-0.234942	0.34929	0.57821
吕淑贤	0	65	22.98	2	1	1	1	1	1	1	-0.799934	0.65645	0.57683
张青平	0	55	26.78	3	0	0	1	1	0	1	-1.41339	0.27453	0.09327
白贵枝	0	56	30.86	2	0	1	1	1	0	0	-1.59189	0.38392	0.07262
张俊梅	0	42	27.65	1	1	0	1	1	0	0	-1.89136	0.19892	0.02006
张艳	0	52	21.86	2	0	0	1	0	0	0	0.0211198	0.14898	0.37249
张秋萍	0	54	26.42	2	0	0	1	1	0	1	-1.10998	0.14898	0.06289
陈玲玲	0	55	21.63	1	0	0	1	1	0	0	-0.321852	0.07492	0.10025
李金凤	0	50	21.86	2	0	1	1	1	1	1	-0.750208	0.38392	0.28396
张俊华	0	50	23.35	2	0	1	0	0	0	1	-0.539279	0.38392	0.37323
李贵芳	0	70	26.53	3	0	1	0	0	1	1	-2.33492	0.57394	0.04893
李萍	0	42	18.94	1	0	1	1	1	0	1	-1.35345	0.22377	0.04313
刘慧慧	0	41	21.86	1	0	0	1	1	0	1	-1.01051	0.07492	0.0287
杨风英	0	55	24.96	2	0	1	1	1	0	1	-0.720869	0.38392	0.2956
李秀琴	0	53	28.64	2	0	0	0	0	0	1	-1.24641	0.14898	0.04906
刘凤	0	43	25.86	1	0	1	1	1	1	1	-0.204842	0.22377	0.29199
赵杨花	0	62	24.86	3	1	0	1	1	0	1	-3.97084	0.53711	0.00281
马桂英	0	61	21.71	2	0	0	1	1	0	0	-4.29999	0.14898	0.00014
马玉梅	0	31	26.84	2	1	0	1	1	0	0	-0.344424	0.34929	0.52609
李梅	0	52	16.56	2	0	0	1	1	0	1	-0.729693	0.14898	0.12254
郝桂兰	0	31	19.76	2	0	1	0	0	0	1	-0.455752	0.38392	0.41159
张玉	0	74	19.56	2	0	0	1	1	0	0	-4.16082	0.14898	0.00019
杨丽荣	0	58	28.65	3	1	1	1	1	0	1	-1.58285	0.80509	0.45333
王娟娟	0	44	23.76	2	0	0	0	0	0	1	-3.03865	0.14898	0.00163
赵玉珍	0	55	22.86	3	0	0	1	1	0	1	-0.793099	0.27453	0.25372
张香娥	0	65	29.42	2	1	1	0	0	0	1	-0.864208	0.65645	0.54634
张平平	0	66	19.22	2	0	0	1	1	0	1	-0.0803025	0.14898	0.32805
王建平	0	65	18.33	2	0	1	1	1	0	0	-2.43518	0.38392	0.01518
李霞	0	56	24.02	3	0	0	0	0	0	1	-1.55388	0.27453	0.07276
程丽	0	58	23.44	1	1	1	0	0	0	0	-0.472559	0.4692	0.48221
张清	0	43	28.67	3	0	1	1	1	1	1	-2.66056	0.57394	0.02673
何清花	0	62	21.69	2	1	0	1	1	0	1	-0.797765	0.34929	0.31664
杨春英	0	66	24.63	1	1	0	1	1	0	0	-1.23001	0.19892	0.06823
王有娥	0	47	16.37	3	1	0	1	1	0	0	-4.72074	0.53711	0.00066
郭昌玉	0	41	14.98	1	1	1	1	1	1	0	-0.625599	0.4692	0.40947
宋玉	0	47	18.65	2	1	0	1	1	0	1	-2.0518	0.34929	0.03969
张玉香	0	64	22.24	1	0	1	0	0	0	1	-0.761687	0.22377	0.12358
李会文	0	65	30.67	3	0	1	0	0	1	0	-2.37567	0.57394	0.0454
李秀秀	0	72	16.98	1	0	0	1	1	0	0	-0.319745	0.07492	0.10062
温慧慧	0	71	24.56	2	0	1	0	0	1	1	-2.37485	0.38392	0.01702
李贵琴	0	44	27.58	1	0	0	1	1	0	1	-1.26022	0.07492	0.01793
方秀	0	53	12.98	3	1	0	0	0	1	1	-2.83409	0.53711	0.02456
陈风霞	0	54	26.67	1	0	0	1	1	0	0	-2.5409	0.07492	0.00155
李小墨	0	62	26.86	1	0	1	1	1	1	1	-1.43727	0.22377	0.03694
李贵花	0	54	15.67	1	1	0	1	1	0	1	-3.40316	0.19892	0.00111
王玉香	0	64	22.67	1	0	1	1	1	0	1	-0.831886	0.22377	0.10966
周莲	0	61	22.68	1	0	0	1	1	1	0	-2.81621	0.07492	0.00091
周桂香	0	42	17.96	1	0	1	1	1	1	0	-0.783235	0.22377	0.11915
王利荣	0	58	28.63	2	0	1	1	1	0	1	-0.491997	0.38392	0.39478
张惠萍	0	59	19.22	2	0	0	1	1	0	1	-1.26159	0.14898	0.04771
常丽萍	0	54	18.33	2	0	0	0	0	1	1	-0.851096	0.14898	0.09952
王辉	0	53	19.02	2	1	0	0	0	1	1	-2.50826	0.34929	0.01686
刘桂珍	0	77	17.41	2	0	0	1	1	0	1	-1.28737	0.14898	0.0455
高小丽	0	54	28.67	3	0	1	1	1	0	0	-0.502436	0.57394	0.6375
李相荣	0	63	21.69	2	0	1	1	1	0	1	-2.64205	0.38392	0.01024
周想	0	45	14.63	1	0	0	0	0	0	1	-1.19679	0.07492	0.02022
李翠莲	0	44	16.37	2	1	0	1	1	1	1	-1.15551	0.34929	0.18866
郭荣荣	0	44	24.98	2	0	0	0	1	0	0	-1.31148	0.14898	0.04353
孙玉兰	0	44	18.65	1	0	1	0	1	0	1	-3.96578	0.22377	0.00029
李永丽	0	36	22.24	2	0	0	0	1	0	1	-4.01129	0.14898	0.00025
林俊英	0	64	20.67	2	0	0	1	1	1	1	-1.02968	0.14898	0.07265
常花	0	52	21.69	2	0	0	1	1	0	1	-3.61904	0.14898	0.00053
马素素	0	63	23.46	2	0	0	0	0	0	1	-0.724997	0.14898	0.12352
刘青	0	55	19.56	1	0	0	0	0	1	1	-0.883412	0.07492	0.03638
郝丽花	0	42	14.86	2	0	1	0	0	0	1	-1.1774	0.38392	0.14827
李慧苹	0	57	17.19	1	0	0	1	1	0	1	-0.848905	0.07492	0.03878
李建平	0	65	13.18	2	0	1	1	1	0	0	-5.36633	0.38392	5e-05
程贵香	0	44	19.53	1	1	1	0	0	0	0	-1.47924	0.4692	0.11802
陈玉英	0	46	26.36	2	0	1	1	1	1	1	-2.4366	0.38392	0.01514
马秀秀	0	74	24.68	2	0	1	1	0	1	1	-4.05129	0.38392	0.00068
张秀华	0	70	16.38	2	1	0	1	1	0	1	-0.758855	0.34929	0.33308
王奇珍	0	42	14.35	2	1	0	1	1	1	1	-0.740704	0.34929	0.3409
季风铃	0	56	18.29	1	1	0	1	1	0	0	-0.724486	0.19892	0.16247
王红利	0	53	16.35	1	1	1	1	1	0	1	0.924778	0.4692	0.93225
张贵清	0	41	20.68	2	1	0	1	1	0	1	-0.0734373	0.34929	0.65174
张青果	0	62	23.63	1	0	1	0	0	0	1	0.198737	0.22377	0.47304
周全英	0	63	18.63	2	0	1	0	0	1	0	0.067548	0.38392	0.65726
李秀梅	0	55	17.65	2	1	0	1	1	0	1	0.674095	0.34929	0.88769
温香果	0	72	12.25	1	0	1	0	0	1	1	-0.100428	0.22377	0.33526
李清平	0	41	14.91	1	0	0	1	1	0	1	0.186392	0.07492	0.22883
刘玉果	0	54	25.62	3	1	0	0	0	1	1	0.164905	0.53711	0.8907
周正英	0	53	23.51	2	0	1	1	1	1	1	0.916615	0.38392	0.90784
王桂花	0	51	15.54	2	1	0	1	1	0	1	-0.280701	0.34929	0.55657
李艳红	0	35	28.27	3	0	0	0	0	0	1	-0.0438791	0.27453	0.59027
周萍	0	51	19.67	2	0	1	1	1	0	1	-0.328909	0.38392	0.47179
王春华	0	74	21.86	1	0	0	1	1	1	0	0.380726	0.07492	0.30145
常晓彤	0	43	19.56	1	0	1	1	1	1	0	-0.10398	0.22377	0.33373
陶英	0	42	22.65	2	0	0	1	1	1	0	0.164702	0.14898	0.43909
常凤霞	0	48	15.67	2	0	1	1	1	0	1	-0.00810555	0.38392	0.62371
沈从化	0	41	22.67	2	0	0	0	0	1	1	-0.277982	0.14898	0.25011
沈玉莲	0	50	21.68	2	1	0	0	0	1	1	-0.308401	0.34929	0.54336
吕素	0	68	17.96	2	1	1	1	1	1	1	-0.151285	0.65645	0.82634
刘洋	0	65	28.63	2	0	0	1	1	0	1	0.156886	0.14898	0.43539
李小英	0	63	19.22	2	0	1	1	1	1	1	-0.139872	0.38392	0.56251
杨萍	0	53	21.42	2	1	0	1	1	0	1	0.0141745	0.34929	0.68902
李玉红	0	55	21.63	2	0	0	0	0	0	1	0.24063	0.14898	0.47539
杨华	0	69	22.86	1	0	1	1	1	0	1	0.00765707	0.22377	0.38315
王玉莲	0	62	16.35	1	0	0	1	1	1	0	-0.223418	0.07492	0.1187
马玉	0	44	16.53	1	0	1	1	1	1	0	-0.187567	0.22377	0.29892
周红玉	0	68	18.94	1	0	0	1	1	1	0	0.294981	0.07492	0.26783
李丽霞	0	48	21.86	2	0	1	1	1	0	1	-0.969458	0.38392	0.20629
沈亚红	0	41	20.63	2	0	0	0	0	1	1	-4.17533	0.14898	0.00018
梁朝风	0	60	21.63	2	1	0	0	0	1	1	-3.44747	0.34929	0.0028
