# Supplementary material for: Dynamic contrast-enhanced MRI radiomics nomogram for predicting axillary lymph node metastasis in breast cancer
Source: Cancer Imaging. 2022 Apr 4;22:17. doi: 10.1186/s40644-022-00450-w (PMC8981871; doi:10.1186/s40644-022-00450-w)
Supplement: Supplementary file 4 — Additional file 4. [file 40644_2022_450_MOESM4_ESM.csv]

CLASS	1. Energy	2. Entropy	3. Kurtosis	4. Maximum	5. Mean	6. Mean absolute deviation	7. Median	8.Minimum	9. Range	10. Root mean square	11. Skewness	12. Standard deviation	13. Uniformity	14. Variance	15. Compactness 1	16. Compactness 2	17. Maximum 3D diameter	18. Spherical disproportion	19. Sphericity	20. Surface area	21. Surface to volume ratio	22. Volume	23. Autocorrelation	24. Cluster Prominence	25. Cluster Shade	26. Cluster Tendency	27. Contrast	28. Corrlation	29. Difference entropy	30. Dissimilarity	31. Energy	32. Entropy	33. Homogeneity 1	34. Homogeneity 2	35. Informational measure of correlation 1 (IMC1)	36. Informational measure of correlation 2 (IMC2)	37. Inverse Difference Moment Normalized (IDMN)	38. Inverse Difference Normalized (IDN)	39. Inverse variance	40. maximum Probability	41. Sum Average	42. Sum entropy	43. Sum variance	44. Variance	45. Short Run Emphasis (SRE)	46. Long Run Emphasis (LRE)	47. Long Run Emphasis (LRE)	48. Run Length Nonuniformity (RLN)	49. Run Percentage (RP)
0	0.444843321	0.460206214	0.047170543	0.26871014	0.927961292	0.506868387	1.405008217	0.147170543	0.137139538	0.728473748	1.816307114	0.410994182	0.35633225	0.202611942	0.093089286	0.470950723	0.165660574	0.246080657	0.389801185	0.239635447	0.360017502	0.013281918	1.25772716	2.239351712	2.239351712	2.068252607	0.396194047	1.297255989	0.290162374	0.721308052	0.016018999	0.267752219	0.936212405	0.88621558	1.483231501	0.36871014	0.467879331	0.792900234	0.606868387	1.505008217	1.567911298	0.237139538	1.916307114	1.255625809	0.449459645	1.069570081	0.187213779	0.190136137	0.03494917
0	1.232486987	1.520302939	0.108861683	0.737881651	0.332657662	0.285226929	0.092940117	0.208861683	0.945397335	0.340346782	0.428446669	0.397090671	1.072899915	0.189070224	0.959522342	0.639293776	0.936372637	0.489600087	0.608730389	1.471312089	0.840738013	1.075651543	0.521202015	0.859354845	0.859354845	0.664656571	0.955369827	0.351896541	0.946133681	1.069222199	0.112172811	0.453049118	1.135952109	1.11734684	0.563327358	0.837881651	1.007719187	1.096159203	0.385226929	0.192940117	0.375996983	1.045397335	0.528446669	0.536445081	1.096742543	0.156301637	0.855876264	0.862609992	1.288136684
0	0.574079838	0.428044085	0.48615008	0.767388642	1.020970857	0.292722641	0.953075729	0.38615008	0.715507217	0.967818802	0.621065916	0.386378515	0.42878692	0.467418853	0.196978408	0.431640801	0.147635949	0.652654026	0.580787558	0.109315354	0.66311144	0.072293574	0.992361323	0.943595085	0.943595085	1.112210291	0.529865556	1.07941237	0.406109359	0.509021	0.799474678	0.799838766	0.486985195	0.491077674	1.275354448	0.667388642	0.548310427	0.505507493	0.192722641	0.853075729	1.115832701	0.615507217	0.521065916	1.00553408	0.153289155	0.731143619	0.136721573	0.21538587	0.114177947
0	0.044318404	1.191566689	0.002564979	0.120953547	0.426703536	0.721078956	0.37910806	0.097435021	0.064528139	0.278815416	0.252230156	0.618354674	0.915297792	0.412405124	0.562871998	0.246448268	0.181253418	0.030932822	0.120175096	0.608258204	0.744680762	0.427667748	0.283865922	1.382985651	1.382985651	1.549840338	0.63380186	1.335315484	0.451408276	0.749226591	0.446900775	0.419962037	0.850669926	0.805657805	1.737118265	0.020953547	0.665036454	0.77863342	0.621078956	0.27910806	0.418238348	0.035471861	0.152230156	0.313730985	0.437487731	0.326472091	0.330534683	0.066614159	0.72880361
0	0.652059464	0.444961513	0.458157951	0.859736513	1.226667516	0.264543879	1.320522321	0.358157951	0.696481964	1.127917549	1.152472084	0.331838693	0.445397491	0.428501877	0.34842489	1.288053701	0.425730044	1.964532264	1.659955853	0.47248284	0.551585547	0.15594169	0.973769938	1.544332542	1.544332542	1.602385685	0.813827608	1.3719935	0.94095852	0.752767703	0.794126721	0.721710233	0.678711439	0.706617483	1.802142763	0.759736513	0.843332433	0.738987705	0.164543879	1.220522321	1.171139077	0.596481964	1.052472084	1.005478421	0.913684387	1.211069271	0.281612306	0.308556889	0.331921235
0	0.336510046	0.911488527	1.615738716	2.243151944	1.772737849	0.953637547	1.643189243	1.715738716	2.379901381	1.748689407	0.035624484	1.238779315	0.96712	1.127738175	1.069242611	1.051082124	0.82163422	1.285668628	1.226697659	0.799785194	1.949903504	0.785422676	0.339078966	0.997664297	0.997664297	1.108921223	0.099802911	1.22098591	0.234837296	0.350255356	0.339195621	0.335714546	0.521056614	0.4840926	1.04794493	2.343151944	0.13596575	0.405346641	1.053637547	1.743189243	0.12496179	2.479901381	0.135624484	0.344671948	1.670099926	0.643990405	0.716444597	0.629356679	0.930721374
0	0.80424561	0.801011127	0.597234625	1.094300105	0.930077017	0.720598819	0.93966527	0.697234625	1.021813784	0.957994608	0.388672609	0.804817061	0.789039875	0.732227353	1.010789122	0.681424614	0.884688636	0.556462755	0.666131465	0.880334649	1.465083227	0.784651725	0.41778256	0.166948277	0.166948277	0.22959938	1.214758461	0.369591446	1.125868069	1.418611318	0.944126836	1.017057419	1.503462218	1.505388419	0.717711078	1.194300105	1.295875784	1.461631505	0.820598819	1.03966527	0.44131225	1.121813784	0.488672609	0.442532832	0.751341035	0.107597959	0.653686348	0.63203891	0.8960581
0	0.33965433	1.635195189	0.24094043	2.263468475	3.046740902	0.233707339	2.6194707	0.34094043	0.846466021	2.841000467	0.193152745	0.40180641	2.148833959	0.193655859	1.225924051	0.869145805	1.282205585	0.890177546	0.93672491	1.053000974	2.449976849	0.877936721	0.19208106	0.794152259	0.794152259	0.7401406	0.933092969	1.104909393	0.746639689	1.300780976	0.744058044	0.448856296	1.570753619	1.490018714	0.896475765	2.363468475	1.00207046	1.38585832	0.333707339	2.7194707	0.01721328	0.946466021	0.293152745	0.200601264	2.117634941	0.483708219	0.745527659	0.677732649	0.957105087
0	0.342440221	0.925320282	0.184439156	2.363204176	3.172830578	0.155259059	2.691887182	0.084439156	1.696894812	2.933992885	0.104952736	0.052696275	1.026066439	0.125307924	0.816760135	0.559126633	0.749083858	0.369208297	0.502485342	0.718198354	0.888388507	0.685199126	0.521281598	1.595167686	1.595167686	1.83656076	0.209894052	3.432126632	0.275579119	0.579859979	0.66482731	1.245682118	0.873190399	0.783466206	2.749763567	2.263204176	0.250266231	0.665439433	0.055259059	2.591887182	0.75884872	1.596894812	0.004952736	0.514572366	0.280281005	0.722060526	0.611587932	0.511037105	0.720226656
0	0.579938067	0.063634767	0.626044846	0.813562578	0.894765453	1.105377336	0.934301086	0.526044846	0.799218328	0.967063334	1.339390151	1.114738882	0.002775936	0.889844922	0.333013796	1.387983578	0.67682	2.335888759	1.868231905	0.674856654	0.62581761	0.091181858	0.837643082	1.295206195	1.295206195	1.243535187	0.322332163	1.731593707	0.323740977	0.683172248	0.407068425	0.100475596	0.942869574	0.876007672	1.875352008	0.713562578	0.375644856	0.764456702	1.005377336	0.834301086	0.609844969	0.699218328	1.239390151	0.824956682	0.100755616	0.71324019	0.014052039	0.034055539	0.263709486
0	0.070593481	0.830190586	0.229457243	1.41017415	1.542678324	0.3240538	1.38570842	0.070542757	1.185115518	1.40377663	1.078824148	0.033619908	1.026093308	0.141538591	0.85763633	1.363843867	0.087155127	2.240064113	1.816216651	0.260917527	1.626150344	0.594612457	0.072524281	1.423042901	1.423042901	1.76410083	0.129317069	3.202785571	0.200905027	0.107644762	2.719938033	1.89053926	0.27060441	0.232067516	2.014697898	1.11017415	0.087665006	0.159018815	0.0240538	1.08570842	0.211155736	0.885115518	0.778824148	0.032836002	1.818951079	0.305910808	0.578535352	0.49100198	0.902728338
0	0.596996386	0.105199235	0.053378898	0.43128672	0.354708683	0.828448778	0.35899237	0.246621102	0.50971905	0.207337385	0.640534921	0.67889437	0.198562004	0.476422365	0.772350924	0.959594742	0.679103604	1.076264555	1.077021753	0.476263837	1.032878817	0.608875039	1.185432085	0.304745833	0.304745833	0.636812446	0.051004342	0.639499398	0.11244579	0.059913006	0.2506204	0.238747181	0.097487846	0.070045759	0.649003244	0.13128672	0.044962457	0.065262867	0.528448778	0.05899237	1.261856142	0.20971905	0.340534921	1.18097091	1.778674834	1.55365722	0.565394514	0.544188153	0.548267752
0	1.267541402	1.338501077	1.163865402	1.554236828	1.46463582	1.588279074	1.702195265	0.863865402	1.761580671	1.513433481	0.371929511	1.53914513	0.966351578	1.521242638	0.240816557	0.158775395	0.096190157	0.127227837	0.020805766	0.203912559	0.563451937	0.077656275	0.36924244	0.278857649	0.278857649	0.022928591	1.125885478	0.990649202	1.275539572	1.302653092	0.717110082	0.942769784	1.414937259	1.384137483	1.30839125	1.254236828	1.190611207	1.344241633	1.288279074	1.402195265	0.394256542	1.461580671	0.071929511	0.348314066	0.502917341	0.554638262	0.16530911	0.088281585	0.262655992
0	0.720229855	0.865234391	0.024084581	0.148702235	0.675503378	0.607120076	0.884157232	0.275915419	0.045502887	0.661795791	0.530913766	0.501667982	0.659614203	0.292544204	0.418566727	0.230653244	0.524790357	0.048724579	0.102044837	0.438610901	0.662796503	0.271164821	1.406305535	1.404666798	1.404666798	1.177577056	1.09161922	1.375775808	1.247396192	1.337319874	1.279997839	0.71017902	1.515814242	1.45818161	1.95690993	0.151297765	1.158873605	1.395669623	0.307120076	0.584157232	1.17150483	0.254497113	0.230913766	1.374580876	0.596924989	1.156824366	0.028906817	0.086994234	0.300401312
0	0.278624039	0.244555308	0.592670093	0.567917242	0.485717534	0.894332889	0.531987299	0.892670093	0.715507217	0.569319492	1.074147366	0.91365954	0.295392573	0.791315908	0.189475562	0.755912904	0.123875079	0.68141306	0.770465084	0.596383977	0.332837854	0.199466435	0.621016535	0.905467682	0.905467682	0.704592262	1.112347236	0.465256591	1.288675106	1.056563206	0.124467869	0.66652903	0.97262887	1.007215336	0.785306216	0.867917242	1.156399292	1.043518321	1.194332889	0.831987299	0.474490962	1.015507217	1.374147366	0.647044548	0.423417546	0.147259429	0.019314746	0.084033482	0.461495299
0	0.847502464	1.914648085	0.708667985	1.836776985	1.767868421	1.754591684	1.720154016	1.008667985	1.971173889	1.846342208	3.137329738	1.806998854	3.351724197	1.12353376	0.678959357	1.10149533	0.449026491	1.411773602	1.312926742	0.248980878	0.945500125	0.514048142	2.725116184	0.662515769	0.662515769	1.207796736	0.240765702	1.221014374	0.170431384	0.389689307	1.613511024	1.55544867	0.433714065	0.454231549	1.251194239	2.136776985	0.303700767	0.417188707	2.054591684	2.020154016	3.01285384	2.271173889	3.437329738	2.694119019	2.200835131	2.657476088	0.497164621	0.432115618	0.495988635
0	0.749137866	0.028461639	0.359870409	0.449711967	1.307980138	0.503183006	1.394279849	0.659870409	0.308366811	1.218583026	2.329629294	0.450008822	0.015464138	0.511539388	0.55975796	0.940122367	0.467227953	1.034575309	1.046207318	0.216645177	0.613914831	0.453143062	2.04680872	0.004016758	0.004016758	0.161888586	1.019437054	0.911657648	1.198746302	1.047591927	0.595458236	0.766212606	1.025060159	1.046239448	1.400435582	0.749711967	1.071517751	1.053157619	0.803183006	1.694279849	2.224903114	0.608366811	2.629629294	2.067732104	2.007890087	2.22351686	0.559641727	0.451704222	0.483831274
0	0.760066608	0.710733686	0.66772724	1.020421808	1.042427658	1.330553438	1.006717567	0.76772724	1.147380451	1.129738822	0.395731968	1.355029712	0.70154442	0.98949148	0.535046219	0.032642143	0.67917564	0.256030109	0.11703564	0.616098439	0.17618331	0.559148739	1.322529294	1.007299698	1.007299698	1.03168515	1.045463466	0.106848023	1.257158556	1.152953048	0.497491485	1.080749195	1.174809244	1.191678416	0.696090652	1.120421808	1.115385815	1.17496546	1.430553438	1.106717567	1.187291809	1.247380451	0.495731968	1.336626576	1.049676002	1.417774593	0.632157897	0.49400226	0.559999844
0	0.785145727	0.755983353	0.682503955	1.705643009	1.335199035	1.343031753	1.205192369	0.782503955	1.643939544	1.403795075	0.680348989	1.40753542	0.769331928	1.008642034	0.368107946	0.189410556	0.57387917	0.459111379	0.346658039	0.531465568	0.103124015	0.470489445	1.297306938	0.219879844	0.219879844	0.078892005	0.658532115	0.698393755	0.780777476	0.612055373	0.191405088	0.043412776	0.523948677	0.570359645	0.942449955	1.805643009	0.697361332	0.598563931	1.443031753	1.305192369	1.202638661	1.743939544	0.780348989	1.301585171	0.567544203	1.421455173	0.475251333	0.467411824	0.401139211
0	0.170598564	0.812170608	0.250817807	0.364751926	0.297079761	0.207073626	0.129673512	0.350817807	0.199922872	0.29861279	0.970112757	0.144503606	0.650755795	0.287097285	0.844468261	0.01214789	0.654194612	0.299270878	0.164631451	0.729213143	0.947220788	0.65432716	0.313221524	0.435477024	0.435477024	0.060728002	1.406993147	1.228974156	1.788349015	1.80437775	1.155499122	1.054497256	2.092543315	2.00361458	2.244533203	0.464751926	1.503718984	1.897496753	0.307073626	0.229673512	0.335162941	0.299922872	1.070112757	0.261002241	0.454666235	0.173413602	0.008259847	0.17811322	0.532945333
0	0.781563758	1.550590798	0.693066341	1.188494933	0.946653042	1.671028	0.961122005	0.793066341	1.427051664	1.06972362	1.684503762	1.679464501	2.315017536	1.09277031	0.807637306	0.666967765	0.778052507	0.533224195	0.64630818	0.66640346	0.92588276	0.669009168	0.896072145	1.451091341	1.451091341	1.71751175	0.420147198	2.192242235	0.279867089	0.39283707	2.08893452	1.761630921	0.35789406	0.372545307	1.833185723	1.288494933	0.437419245	0.386854664	1.771028	1.061122005	0.616604011	1.527051664	1.784503762	0.89354273	1.115615073	0.867880883	0.642982308	0.52209037	0.738051316
0	0.781563758	1.772879151	0.706413485	1.63361167	1.276545523	1.728358621	1.183735634	0.606413485	1.735260756	1.38530975	0.086851275	1.754126125	2.84375	1.111453517	0.861586171	0.256978331	0.883608924	0.018958869	0.1323193	0.855925042	0.848149846	0.734539951	0.185169068	1.209036625	1.209036625	1.377634291	0.242550252	1.398110244	0.055520018	0.165308547	1.334174786	1.062766657	0.117091888	0.119680681	1.138041818	1.53361167	0.241367053	0.149529313	1.628358621	1.083735634	0.400126618	1.635260756	0.013148725	0.214282544	0.772645889	0.058991326	0.699695384	0.590585094	0.856785814
0	0.652157381	0.452285857	0.676764432	1.19772972	0.871324377	1.254270708	0.81360695	0.576764432	1.47271227	0.967952672	0.011292525	1.318961645	0.32881249	0.975791177	0.026791721	0.997074641	0.39420578	1.021578671	1.074379351	0.460139074	0.595602488	0.312830093	0.385098933	0.380464739	0.380464739	0.185148509	0.359525316	0.300977224	0.432373291	0.039400202	0.809801274	0.549477494	0.370284697	0.266253508	0.010863623	1.09772972	0.335942029	0.131175559	1.154270708	0.71360695	0.292749372	1.37271227	0.088707475	0.40225079	0.71175094	0.213563818	0.223785581	0.319320669	0.115348895
0	0.410799993	0.35634207	0.357266379	0.036037833	0.257001874	0.597544537	0.505982272	0.257266379	0.226242787	0.311151794	0.946191922	0.646628042	0.376974477	0.442146924	0.449839068	0.577069954	0.715006065	0.75736993	0.714244751	0.697981679	0.097722757	0.556064938	1.112546379	1.343130913	1.343130913	0.65406502	0.320376617	0.663571018	0.569322656	0.25807205	0.161274221	0.342566108	0.177910126	0.214673205	0.677233075	0.063962167	0.330074413	0.241603122	0.497544537	0.405982272	0.995679852	0.126242787	0.846191922	1.123880198	0.165844321	0.883736559	0.488801767	0.531522419	0.52832154
0	0.816933132	1.484480779	0.537817084	0.902216534	0.673878863	0.98190147	0.605744826	0.637817084	0.951420349	0.736059596	0.967262978	0.86786158	1.806600765	0.766945698	1.201139408	0.80522209	1.195204154	0.769325267	0.84167038	1.044753018	2.275712875	0.870227218	0.20230131	0.412012373	0.412012373	0.244281206	0.807299062	0.363869223	0.744645553	0.807800896	0.09782461	0.034095652	0.743171963	0.788048102	0.038740304	1.002216534	0.850905674	0.803950438	1.08190147	0.705744826	0.294567561	1.051420349	1.067262978	0.308616016	2.333702178	0.180365761	0.761851134	0.679361121	1.017049964
0	0.835194349	1.838329901	0.705468762	1.877410049	1.680243196	1.664553949	1.47340156	0.805468762	1.748578433	1.756138884	1.651471902	1.720915973	3.361106013	1.103377946	0.303573552	0.809091564	0.604711922	0.90962946	0.917497257	0.632371926	0.311192268	0.482439176	0.128648755	0.952624778	0.952624778	1.162395917	0.590171545	0.646894293	0.472166956	0.65842896	1.575753493	1.66832508	0.719991641	0.6887733	0.651362034	1.977410049	0.61617459	0.676622305	1.764553949	1.57340156	0.318757541	1.848578433	1.751471902	0.121317291	0.041183613	0.018458887	0.466266924	0.410960709	0.432699292
0	0.065319059	0.76021889	0.035992233	0.422051933	0.651237164	0.266992334	0.535485283	0.135992233	0.492596323	0.616431119	0.257681057	0.324386562	0.6733436	0.119332385	0.275779203	0.23706934	0.246699903	0.041521657	0.109397162	0.289971972	0.085578716	0.351763087	0.720745647	0.434077975	0.434077975	0.202675189	1.162689385	0.870243612	1.552796754	0.981933643	0.41440597	0.153001944	0.774917562	0.860734189	1.270966686	0.522051933	1.203179189	0.93816525	0.366992334	0.635485283	0.735232548	0.592596323	0.357681057	0.692072009	0.303826513	0.856405243	0.456862727	0.395575589	0.329312669
0	0.830509508	1.685281817	0.587509823	0.795093004	0.777228127	1.209370168	0.746554652	0.687509823	0.888637016	0.859258402	1.02544521	1.111614366	2.189129268	0.888419441	1.213745359	0.648587216	1.233930348	0.504126062	0.621296347	1.097838725	2.213214861	0.883333374	0.725357871	0.862072509	0.862072509	1.1407288	1.723812747	2.463310414	1.77015965	1.229022455	0.367194162	0.337754747	0.890776709	0.953371682	1.503559652	0.895093004	1.679379665	1.126548089	1.309370168	0.846554652	0.487895799	0.988637016	1.12544521	0.653925662	2.216188706	1.086504285	0.764372187	0.676473371	1.001813532
0	0.673239212	0.593984135	0.571813534	0.593774645	0.058824604	0.881109434	0.047869708	0.471813534	0.928590046	0.170652786	0.696383666	0.87210204	0.487501225	0.769232219	0.802433546	0.211912632	0.857387777	0.47821979	0.36908435	0.909291007	0.551281858	0.731456149	0.719206325	0.554044271	0.554044271	0.547773712	0.862420296	1.006553272	1.022328471	0.636491741	0.436867943	0.389035611	0.455770028	0.496605422	0.725278281	0.493774645	0.859042975	0.586549218	0.781109434	0.052130292	0.794812943	0.828590046	0.596383666	0.712452229	0.341112929	0.558733474	0.633155074	0.606264639	0.74802787
0	0.699646011	0.832703128	0.461664461	0.137576164	0.131165731	0.428607386	0.176084967	0.361664461	0.456763782	0.047115665	0.309459752	0.464643947	0.782384323	0.52149178	1.001741569	0.150987895	1.023646731	0.135500153	0.012125211	1.007220393	1.160098974	0.811249514	0.031782096	0.410428878	0.410428878	0.298712553	0.765480053	0.57251127	0.871907058	0.790704562	0.139958675	0.310136982	0.77521907	0.78784282	0.374366644	0.037576164	0.799775128	0.795082481	0.328607386	0.076084967	0.080494082	0.356763782	0.209459752	0.019912859	1.330936535	0.453760532	0.70322923	0.648761039	0.927444798
0	0.029898015	0.103933411	0.427021985	0.468181541	0.175298907	0.806778529	0.227044713	0.327021985	0.37305267	0.064281479	1.866806977	0.690975496	0.081836407	0.6660994	0.654750701	3.123178053	0.209249788	1.870158406	2.519758031	0.385613692	1.220181264	0.004835416	1.870540949	0.750436493	0.750436493	1.049778222	0.991002326	0.040367235	1.114461898	1.263495876	2.102592173	1.897495289	1.448170895	1.396564602	0.383420077	0.368181541	1.065726571	1.326139503	0.706778529	0.127044713	1.777996387	0.27305267	1.766806977	1.829428636	1.413888729	2.195504833	0.215801062	0.110073846	0.050553486
0	0.726486965	0.75672583	0.271593928	0.420160648	0.183748457	0.242878306	0.116263052	0.371593928	0.464373883	0.15475828	0.013065408	0.144601109	0.649494326	0.045372581	0.95299651	0.378386097	1.206507466	0.612280796	0.530639153	1.057245521	0.834798375	0.811249514	0.715113976	1.49404713	1.49404713	1.444912974	2.092664567	0.008532216	1.894361104	1.963628611	1.073375028	1.650840711	1.783841832	1.858501146	0.20065529	0.520160648	2.158799266	1.932989371	0.342878306	0.216263052	0.57974245	0.564373883	0.113065408	0.777186194	0.813524234	0.479803728	0.640855878	0.65860424	0.786059065
0	0.753706537	1.474985584	0.702721463	1.552345544	1.313948514	1.750496796	1.269562575	0.802721463	1.621109241	1.419676611	0.277861018	1.74665773	2.561465345	1.109670262	0.089325409	0.268143475	0.449089353	0.524904772	0.424496662	0.307435068	0.405490763	0.278522801	0.527419171	1.272490641	1.272490641	1.44727787	1.302226403	0.246202545	1.55531249	1.425401616	1.81705517	1.961386809	1.482850472	1.473129361	0.141871341	1.652345544	1.370898591	1.454021642	1.850496796	1.369562575	0.285616667	1.721109241	0.377861018	0.560120767	0.065236714	0.388090913	0.471684787	0.246209107	0.247058233
0	0.046018882	0.308018283	0.027497661	0.322316232	1.35512785	0.393976866	1.42862189	0.127497661	0.18058218	1.205747024	2.693450181	0.223170805	0.457612115	0.347935608	0.285956794	0.889992248	0.578910196	0.958957612	0.985817986	0.63565648	0.34434786	0.477427999	2.495770141	0.370458839	0.370458839	1.031778128	0.443182022	0.46536181	0.362620096	0.887264171	4.743818102	2.763711647	1.240098837	1.128206922	0.513542833	0.422316232	0.508069033	0.99085688	0.493976866	1.52862189	2.257829764	0.28058218	2.793450181	2.468342851	0.149775938	2.220679741	0.487998337	0.434819264	0.482574946
0	0.755434416	1.019797353	0.639651825	0.665805985	0.45989485	1.165366367	0.49175592	0.539651825	0.987568329	0.571951408	0.566743273	1.173174747	1.134946754	0.915890993	0.95356903	0.453142784	1.056185913	0.222290246	0.367540328	0.891070351	1.168649017	0.770389143	0.718243695	1.176455362	1.176455362	1.110466594	0.083045733	1.162978946	0.059760368	0.484708137	0.427151037	0.072348077	0.794619976	0.704344985	1.29003087	0.565805985	0.128128499	0.576240247	1.065366367	0.39175592	0.505709378	0.887568329	0.466743273	0.722566055	1.009786333	0.854023328	0.675094119	0.606478838	0.792713925
0	0.211065251	0.055077663	0.309879382	0.272448382	0.926371826	0.122838578	0.974007311	0.209879382	0.062625614	0.814393603	0.795873404	0.145735611	0.106100095	0.28806635	0.716568229	1.134806848	0.599441038	1.499858096	1.37150989	0.273379015	1.049968808	0.536405703	1.400038133	0.915592966	0.915592966	0.792127091	0.23334692	0.543956686	0.579741916	0.200032737	0.641427226	0.969474215	0.133489324	0.174000248	0.682414106	0.172448382	0.246466429	0.18921825	0.022838578	0.874007311	1.38803287	0.037374386	0.695873404	1.369609464	0.766136574	0.907353378	0.483187971	0.474451007	0.483747245
0	0.267768959	0.043956731	0.133804806	0.108069172	0.756450568	0.213744162	0.878793048	0.233804806	0.172972079	0.657989747	1.607872538	0.140049312	0.042234537	0.283589324	0.43578633	0.40920025	0.67367361	0.635780853	0.559742529	0.648294397	0.076491613	0.534478327	1.721601182	0.642782306	0.642782306	0.90811202	0.042378207	0.711542459	0.188109523	0.063569557	0.892705972	0.976577052	0.087667412	0.076363179	0.897104621	0.208069172	0.047533558	0.069436772	0.313744162	0.978793048	1.656016983	0.272972079	1.707872538	1.679058071	0.439128689	1.835108302	0.496115037	0.454097316	0.478747113
0	0.244830228	1.42983402	0.230654648	1.493287233	2.363385688	0.482263443	2.066959766	0.330654648	0.245268039	2.147045705	0.608920531	0.290512537	1.941106484	0.398337552	0.932197751	0.097861512	0.966758234	0.378706738	0.25387062	0.995210933	0.877386571	0.790048378	0.005653829	1.073304151	1.073304151	1.198114921	0.025666624	1.263459166	0.067315486	0.117778959	0.456390323	0.645063198	0.244698144	0.197153906	0.868267743	1.593287233	0.019362769	0.151578635	0.582263443	2.166959766	0.204419309	0.345268039	0.708920531	0.016921299	0.720928813	0.162375129	0.716483435	0.623856387	0.912569684
0	0.350431869	0.461695933	0.2828279	0.497777187	0.933725625	0.225008726	0.878793048	0.3828279	0.14062915	0.817545734	0.40127187	0.182024384	0.400153256	0.316377897	0.701806758	0.277131537	0.72348155	0.004214196	0.155691407	0.698077011	0.531308486	0.641254955	0.35383224	0.884553213	0.884553213	0.798562245	0.395997023	0.93799114	0.44616123	0.62439395	0.447274049	0.252882939	0.790994226	0.745448493	0.982839905	0.597777187	0.431595616	0.676644531	0.325008726	0.978793048	0.493640941	0.24062915	0.50127187	0.369859159	0.312892829	0.239917663	0.512112624	0.535640698	0.553381242
0	0.611802315	0.971060689	0.027126811	0.429439762	0.953006514	0.309294219	1.082632033	0.072873189	0.049307937	0.889494847	0.816267382	0.316305587	0.922047318	0.111692495	1.050697988	0.121818999	1.185399444	0.400173772	0.278397412	1.095841638	1.193176298	0.84440038	0.859417504	0.137112121	0.137112121	0.009991754	2.787417447	1.521406896	2.445357382	2.008124751	0.321336177	0.758121282	1.454832063	1.566299584	1.260814827	0.329439762	2.735099648	1.84459223	0.209294219	0.982632033	0.878023907	0.050692063	0.716267382	0.917467804	0.94831522	0.439127845	0.71582754	0.669643861	0.941151248
0	0.827218911	2.526127896	0.637851007	0.527284178	0.041406482	1.136634671	0.038482387	0.537851007	1.168308229	0.100420044	0.321078649	1.139433446	3.98402869	0.900993969	1.450599769	1.074267687	1.488430196	1.342638269	1.266003907	1.24638099	4.262415692	0.958501036	0.037550446	0.941006996	0.941006996	0.850134917	2.56515055	2.667494582	2.027258778	2.604164646	1.027898431	0.885963534	2.503534113	2.57530462	1.766880455	0.427284178	2.68654873	2.608147039	1.036634671	0.061517613	0.163148203	1.068308229	0.221078649	0.04978028	3.31315676	0.646468466	0.816538655	0.720246664	1.127472334
0	0.227895223	0.301387022	0.120852156	0.108069172	0.518166723	0.262845484	0.752734728	0.220852156	0.243365514	0.494691401	1.368099458	0.312277935	0.289408759	0.107893007	0.380656183	0.121448736	0.425631098	0.166482053	0.020592754	0.440591797	0.000191683	0.445048083	1.403853767	0.263313494	0.263313494	0.210123426	0.105821646	0.051631428	0.051493692	0.224540769	0.733884208	0.639098525	0.313921337	0.289686237	0.154536424	0.208069172	0.127504222	0.251945285	0.362845484	0.852734728	1.326605664	0.343365514	1.468099458	1.379447307	0.262804714	1.268476503	0.423887093	0.426825313	0.420982442
0	0.696130733	0.692364767	0.672304547	0.856042598	0.593613987	1.309826865	0.572218677	0.772304547	1.17591833	0.712747716	0.173500406	1.354125079	0.703390578	0.989153287	0.546351886	0.26726948	0.679230784	0.524190491	0.423642138	0.706971239	0.105419687	0.591528655	0.684132395	1.266538632	1.266538632	1.188840386	0.727012893	0.51621991	0.693708481	0.762309741	0.427123681	0.923896787	0.759970837	0.769501912	0.102674866	0.956042598	0.766871824	0.769936912	1.409826865	0.672218677	0.470777938	1.27591833	0.273500406	0.695337332	0.711861297	0.865081929	0.611740113	0.515888959	0.684122878
0	4.872457419	0.623132596	8.687509926	3.319928116	4.18303285	2.497850651	4.277003503	8.587509926	3.452925627	4.178654072	2.239268455	3.16991338	0.445000226	4.195026811	0.688160944	2.455563803	0.067890779	1.662200633	2.116915805	0.255110594	1.183795309	0.079583651	1.60557446	1.19330605	1.19330605	0.045946893	0.428927928	0.435553803	0.487503634	1.05208721	2.651017265	1.721921554	1.555380191	1.392682756	0.865889906	3.219928116	0.510121511	1.197520011	2.397850651	4.177003503	1.4712936	3.352925627	2.139268455	1.588113623	0.766909096	1.583700615	0.042285127	0.1240038	0.087915703
0	0.748326041	0.784936181	0.678538347	1.465538545	1.116763991	1.392531328	1.004035475	0.578538347	1.46890722	1.205504897	0.887835625	1.423007695	0.857212844	1.01410582	0.449854072	0.392685461	0.154983578	0.144014368	0.293142031	0.400807205	0.181700726	0.460081615	0.71873764	0.865251207	0.865251207	0.89744829	0.0192265	0.774449465	0.123779629	0.14129256	0.145980244	0.133994616	0.254870864	0.228723578	0.857496297	1.365538545	0.001787514	0.176698337	1.292531328	0.904035475	0.823848867	1.36890722	0.787835625	0.712753998	0.035960501	0.780743307	0.428748866	0.420326822	0.586633515
0	0.833800376	1.337099629	0.639746362	1.30485325	1.003386949	1.03146808	0.928936902	0.539746362	1.265337017	1.062573414	0.148069009	1.087414011	1.532265731	0.877265817	1.071425867	0.103204652	1.225221535	0.383521397	0.259356118	1.109668877	1.264811934	0.852495359	0.889315242	0.13141392	0.13141392	0.095386178	0.609822051	0.281435746	0.486892868	0.930236792	0.908706079	0.836548724	1.175167223	1.098112846	0.170204423	1.20485325	0.660546953	1.004594916	0.93146808	0.828936902	0.889506401	1.165337017	0.048069009	0.867495142	0.771588054	0.644118524	0.724669686	0.671730479	0.92693461
0	1.105496432	0.668828933	0.09925614	0.010136102	0.657658531	0.22836506	0.760781004	0.19925614	0.022672584	0.572553878	1.809145266	0.090055433	0.504779109	0.24375239	1.676303484	4.659937303	0.420517761	2.237448822	3.33129447	0.024176667	1.634139209	0.67591377	1.702964956	0.101289775	0.101289775	0.289820779	1.331137999	0.96009158	1.671558036	1.678700693	1.909069679	1.709700742	1.921899174	1.851387408	1.608795228	0.110136102	1.421999683	1.759699901	0.32836506	0.860781004	1.5654963	0.122672584	1.909145266	1.662187346	1.693581981	1.951355735	0.252627046	0.336601049	0.622656276
0	0.854364725	2.47124737	0.717753175	2.163688448	1.708774649	1.896440159	1.540453858	0.817753175	2.146206212	1.807842103	2.119491051	1.969794191	4.899729037	1.154738239	0.526837892	1.233372526	0.888825336	1.150081994	1.262821753	0.869859427	0.129884864	0.638942104	2.064488058	1.011555155	1.011555155	1.290880564	0.807334114	2.312328022	1.009049158	0.510061309	1.115817918	1.06073281	0.313649377	0.347811995	2.062059856	2.263688448	0.769757778	0.448396708	1.996440159	1.640453858	1.969323785	2.246206212	2.219491051	2.07839501	0.50562077	2.283705055	0.568329149	0.507044309	0.548965516
0	0.536344206	0.142391533	0.39186929	0.292720587	0.039549891	0.349556084	0.165356599	0.49186929	0.365442569	0.023213757	0.887549112	0.349273784	0.074039543	0.441053096	0.454927981	1.029358868	0.761561722	1.039894164	1.100678316	0.787442765	0.182841605	0.588444854	0.639128403	0.350859751	0.350859751	0.341723132	0.344826661	0.372606434	0.492149788	0.489371989	0.181413364	0.147656961	0.579496055	0.56066727	0.523616521	0.392720587	0.375555964	0.521061934	0.449556084	0.265356599	0.695773741	0.465442569	0.987549112	0.637120198	0.449880333	0.692066591	0.44790719	0.507348843	0.47644119
0	0.779636655	1.177226063	0.649815233	0.822797365	0.676596984	1.391571736	0.679502354	0.549815233	0.842976409	0.790149002	0.139290476	1.352525985	1.464477978	0.988554789	0.998437184	0.833829756	0.798704492	0.822403315	0.883813792	0.81146918	1.530660803	0.765763441	0.273030023	1.5566623	1.5566623	1.763249473	0.168057718	2.70340012	0.057757697	0.019143592	0.953823054	1.384485086	0.102149978	0.066196437	2.102989024	0.722797365	0.162676463	0.014752534	1.291571736	0.579502354	0.017378887	0.742976409	0.039290476	0.284628304	1.432815302	0.417881307	0.691466143	0.586970649	0.91651453
0	0.59568623	0.597359253	0.51153298	0.518049391	0.089707327	0.962324617	0.135853588	0.41153298	0.588038025	0.035928334	1.660210517	0.910409368	0.597694113	0.789610008	0.641013888	0.492972197	0.790779649	0.697769754	0.637677544	0.832982722	0.187661332	0.661299665	1.409070164	1.009575162	1.009575162	1.342084678	0.467211068	2.069450714	0.579870422	0.453372081	0.620668126	0.806039471	0.46673319	0.442785382	1.910110873	0.418049391	0.464035801	0.4536751	0.862324617	0.035853588	1.455331081	0.488038025	1.560210517	1.381421833	0.334326632	1.629650779	0.575500754	0.52550234	0.650855247
0	0.071670733	0.914008685	0.211232623	0.202264	0.320394143	0.098583799	0.248501448	0.311232623	0.271903393	0.270672348	0.038121942	0.037350099	0.760087805	0.200831306	0.188294624	1.199475106	0.077273657	1.132406365	1.236348645	0.343372181	0.78137695	0.176421021	0.245177252	0.692098816	0.692098816	0.529729488	0.780721465	0.332620991	0.97488688	0.523685381	0.502556485	0.023140059	0.274375196	0.367790941	0.314577812	0.302264	0.795122424	0.462994623	0.198583799	0.348501448	0.349643278	0.371903393	0.138121942	0.210313695	1.219694268	0.599772232	0.045863649	0.090873032	0.065261521
0	0.834604375	1.78720846	0.649206222	0.931767852	0.700919688	1.228863685	0.762647203	0.749206222	1.32051025	0.801763935	1.509170436	1.234092809	2.303897927	0.941802843	1.232903185	0.316178224	1.262301969	0.050099452	0.201469735	1.179675933	2.087933285	0.903378084	0.962579138	0.589914896	0.589914896	0.57698425	2.021335678	1.795705442	1.616346224	2.079433525	0.945992969	1.078665495	2.123347793	2.102626308	1.542221923	1.031767852	2.063717058	2.100034852	1.328863685	0.862647203	0.809825292	1.42051025	1.609170436	0.916107357	1.815926016	1.24309108	0.766906056	0.691416647	1.050321638
0	0.39241592	0.698902833	0.165747231	0.92442435	1.216638875	0.108278304	1.020943919	0.065747231	0.699971576	1.111866856	0.423723072	0.138461836	0.669161471	0.050802129	0.775765556	0.400009222	1.046488411	0.62881187	0.55108684	0.922539926	0.443770793	0.727601397	0.223587745	0.746665309	0.746665309	0.901782219	0.499394196	0.162405903	0.513663465	0.219015709	0.005387786	0.472032254	0.025278313	0.055723137	0.102343918	0.82442435	0.495056575	0.154248566	0.008278304	0.920943919	0.376691093	0.599971576	0.323723072	0.283727397	0.499319553	0.17754079	0.659746474	0.586609501	0.713467933
0	0.825884524	1.707889568	0.699744898	1.347333271	1.220978948	1.713453768	1.181053542	0.599744898	1.518372877	1.332025255	1.913524295	1.739234013	2.42615455	1.107878812	0.861263655	0.310799644	0.911405855	0.043699701	0.195124462	0.841241724	0.870681469	0.730685199	1.300563527	1.425949844	1.425949844	1.711131766	0.935578713	1.423307116	1.041546731	0.898429495	2.033603162	2.214265535	0.827482931	0.86261242	0.934683202	1.247333271	0.976791785	0.889073808	1.613453768	1.081053542	1.062647427	1.418372877	1.813524295	1.299258353	1.263822175	1.457844532	0.732149425	0.578425462	0.858384688
0	0.571101914	0.315136864	0.060889578	0.215148375	0.485950347	0.268796506	0.792150214	0.160889578	0.097186508	0.386988695	1.443546599	0.310787239	0.332162921	0.106488162	0.558600568	0.706733307	0.438905008	0.597915409	0.701161732	0.365391448	0.479552951	0.494003432	0.427709354	1.597134378	1.597134378	1.348599616	0.548079592	0.680255518	0.717256684	0.460009351	0.675552719	1.04814101	0.430393514	0.418437718	0.430430116	0.315148375	0.525007656	0.445852307	0.368796506	0.892150214	0.524143137	0.197186508	1.543546599	0.410865065	0.829364485	0.600251242	0.416754661	0.487529397	0.50221583
0	0.760789529	0.45886063	0.539531315	0.952084384	0.820238998	0.630332464	0.703641181	0.639531315	0.907662268	0.838122365	0.061234721	0.653260072	0.332323719	0.643216071	0.745297114	0.205331782	0.880375354	0.472657182	0.362540773	0.860559186	0.443892167	0.701003609	0.212416114	0.507873594	0.507873594	0.47147301	0.433839238	0.256910286	0.599166058	0.570856211	0.998438239	1.14291885	0.654475545	0.639747742	0.083659484	1.052084384	0.464437416	0.601259782	0.730332464	0.803641181	0.214354816	1.007662268	0.161234721	0.207383853	0.423843512	0.108323329	0.614616616	0.599054164	0.709018246
0	0.507931723	1.012054289	0.381170039	0.857933883	1.326853015	0.456710904	1.318656122	0.281170039	0.631480667	1.265412958	0.854510753	0.607774804	1.079667063	0.401345905	0.977258414	0.307311881	1.144448401	0.556559145	0.462578479	1.065589676	0.919782475	0.819344493	0.913420807	0.404998486	0.404998486	0.496300223	1.697291344	1.465965594	1.54747564	1.682305358	0.561821182	0.610365685	1.651826494	1.649140425	1.299914026	0.757933883	1.744256407	1.68193329	0.356710904	1.218656122	0.965873024	0.531480667	0.754510753	0.948734698	0.30372013	0.773437346	0.676551918	0.649009251	0.832126469
0	0.830832669	1.623009865	0.703071807	1.343639356	1.109194099	1.577706101	1.076451957	0.603071807	1.681990049	1.219420106	1.277938506	1.642837709	2.15753791	1.082909384	0.955663858	0.015688118	1.092373761	0.302636446	0.168364639	0.999754732	0.96710748	0.797372407	1.438395461	1.119945976	1.119945976	1.052961249	1.308789767	2.211916855	1.273784729	1.420972663	0.747765748	0.5538667	1.487342314	1.466040551	2.013211338	1.243639356	1.358506	1.44856862	1.477706101	0.976451957	1.283491898	1.581990049	1.177938506	1.383729501	0.912717079	1.510136807	0.651247008	0.621974217	0.783566884
0	0.43318721	1.826174215	0.570002211	0.307496246	0.405722438	1.096345552	0.414791147	0.670002211	0.622283479	0.248079721	1.72677551	1.06220367	3.038236845	0.865434163	0.390858929	1.151676133	0.767359928	1.107066139	1.198708799	0.761503493	0.278837441	0.558763264	1.161204865	1.355687255	1.355687255	1.559175383	1.018188998	0.907132775	1.135880132	1.035435196	2.765822829	2.236454301	1.007253543	1.028291649	0.557227487	0.407496246	1.067963165	1.038758988	1.196345552	0.514791147	1.260075737	0.722283479	1.82677551	1.133558846	0.22859692	1.3153142	0.600978831	0.470955583	0.541173513
0	0.358150382	0.182979916	0.530071256	0.05266045	1.191480283	1.110553281	1.053129022	0.630071256	0.563305196	0.992915998	1.911331106	1.018935023	0.214027069	0.844621864	0.178363926	2.068473417	0.4039554	1.522000633	1.865002098	0.521860867	0.879448209	0.260561184	1.98893844	1.266967244	1.266967244	1.525296692	0.036264186	1.37632059	0.125546668	0.18816751	1.499000567	1.768501828	0.255522317	0.258410603	1.197701131	0.15266045	0.085678018	0.217692139	1.210553281	1.153129022	1.926216603	0.663305196	2.011331106	1.93521642	1.302765908	2.446605115	0.265167613	0.166578459	0.022862847
0	0.850925087	2.141926629	0.663299321	1.266067144	0.843242381	1.174466122	0.751918836	0.763299321	1.409928937	0.934521055	0.197863611	1.244620148	3.113629745	0.946152374	1.331627505	0.644717311	1.346682851	0.498062231	0.616057223	1.213326896	2.85263138	0.929975872	0.826665676	0.663913972	0.663913972	0.531581845	2.751767884	2.216225883	2.12065284	2.64568592	0.970779466	1.128127363	2.493212845	2.551768133	1.72701599	1.366067144	2.829510884	2.62368909	1.274466122	0.851918836	0.906802386	1.509928937	0.297863611	0.962762701	1.884428144	0.529122013	0.794119589	0.708005889	1.106422886
0	0.691265471	0.430518597	0.444785183	0.33335365	0.25095637	0.515261181	0.35228714	0.344785183	0.500521863	0.302052217	0.975905506	0.4686973	0.347652936	0.524235275	0.880586971	0.525940225	0.657466565	0.321789183	0.459582287	0.795858956	1.019054779	0.725288546	0.387797822	0.158030238	0.158030238	0.132124054	1.758471607	1.036534008	1.590252085	1.851280077	1.2818869	1.677045064	1.855333528	1.870335752	1.416399054	0.23335365	1.839306838	1.871059394	0.415261181	0.25228714	0.275686145	0.400521863	0.875905506	0.343728839	0.623712287	0.392471914	0.560334692	0.594375985	0.794812829
0	1.136451987	1.001702634	0.320611682	0.630758121	1.402400962	0.873312737	1.2596501	0.220611682	0.399372585	1.213658539	1.975937422	0.686899275	1.411623479	0.663649604	0.816140456	2.499997813	0.015028928	1.677275479	2.144906808	0.179831649	1.241238042	0.177108874	1.192936911	1.462790244	1.462790244	1.780680242	1.355746689	1.00623158	1.658254994	1.520653741	3.237217059	2.807388729	1.605822123	1.590004412	0.699062094	0.530758121	1.432620013	1.558509149	0.773312737	1.1596501	1.306085548	0.299372585	1.875937422	1.154699668	1.392068592	1.609768519	0.203275985	0.169967182	0.177607427
0	0.804769132	1.036920618	0.495992101	0.778470387	0.676534838	0.43429846	0.692912814	0.395992101	0.877221864	0.684242543	0.555577108	0.474391081	1.007987563	0.528079618	1.127081034	0.518906002	0.934365315	0.311909262	0.450566167	1.043169945	1.76158771	0.851338933	0.035684609	1.094964546	1.094964546	1.011854802	1.930885643	0.077779676	1.350115043	2.097760639	1.449985939	1.941610503	2.164028711	2.160162829	0.130048391	0.678470387	2.020296403	2.135724637	0.33429846	0.592912814	0.071185746	0.777221864	0.455577108	0.035202705	1.300166909	0.31689827	0.695930516	0.677719101	1.0220666
0	0.381487772	0.481989658	0.622032022	0.573458114	0.232970304	1.160327176	0.232408897	0.722032022	0.99137338	0.079041073	1.318844808	1.150885255	0.508197859	0.906093577	0.222958056	0.882005905	0.519666462	0.954167629	0.979128759	0.585623402	0.40508459	0.436182153	1.553067575	0.956979264	0.956979264	1.087240282	0.605375946	0.388152254	0.509397127	0.556021834	0.980228445	1.214805393	0.493509887	0.519773128	0.526391376	0.673458114	0.629298803	0.544568196	1.260327176	0.332408897	1.534323723	1.09137338	1.418844808	1.540261511	0.554126838	1.729178258	0.42636574	0.3852694	0.352505937
0	0.775545162	0.94425021	0.644536092	1.395354163	1.049664709	1.379215281	0.942347361	0.744536092	1.276752169	1.135150846	1.444446867	1.343432248	1.18468247	0.985134656	0.537536977	0.674224167	0.865706951	0.823189444	0.800728191	0.786438059	0.005640361	0.614271691	1.031529701	0.672145135	0.672145135	0.997978355	0.749084041	0.111457052	0.857130782	0.608232547	0.750682484	0.978255053	0.465490269	0.518158348	0.062162679	1.495354163	0.770152613	0.575433053	1.479215281	1.042347361	1.094788365	1.376752169	1.544446867	0.988733128	0.106748471	1.13033783	0.59370653	0.518823821	0.55449298
0	0.488233038	0.003407709	0.605033493	0.407231946	0.434027847	1.301995262	0.454206633	0.705033493	0.352124892	0.552702518	0.0121341	1.227948332	0.07796261	0.939246679	2.596218907	4.009855025	1.253580334	2.097207585	3.004800753	0.627940083	1.792734572	1.662158111	0.610540052	1.578558	1.578558	1.849396734	1.76877538	0.455982978	2.521737908	1.981938567	2.873053234	3.018281371	2.08087544	2.070242117	0.094980614	0.507231946	1.87135602	2.029856361	1.401995262	0.554206633	0.323376422	0.452124892	0.1121341	0.658009997	1.749489539	0.245647315	0.481533361	1.8946327	1.346536154
0	0.437063313	0.468800749	0.447645367	0.202219673	0.628190916	0.681535563	0.669589879	0.347645367	0.363540044	0.4905949	1.513598152	0.638929478	0.464669385	0.634393914	0.562793112	0.75256217	0.846079494	0.87406236	0.869002663	0.820010304	0.011965891	0.633159976	2.015970359	1.097321045	1.097321045	1.205644726	0.048864966	1.255045678	0.224423426	0.145287522	1.323399592	1.340566687	0.249084231	0.202146902	1.183079658	0.102219673	0.054460062	0.170337399	0.581535563	0.569589879	1.915383012	0.263540044	1.413598152	2.015231805	0.343262128	1.962541385	0.596284087	0.52842041	0.608947139
0	0.684491963	1.56064103	0.529981708	0.045228293	0.98773031	1.031494052	0.873428864	0.429981708	0.567110247	0.80284115	1.543207602	0.975426056	1.900729267	0.823049756	1.246916655	0.83051669	1.140475071	0.816174795	0.87890084	1.0865112	2.522604841	0.889115502	2.023176991	1.290088308	1.290088308	1.551651164	0.566609585	2.716641671	0.706815676	0.314743697	0.940929804	1.343992665	0.14816859	0.178583449	1.602847653	0.054771707	0.532009434	0.262011409	0.931494052	0.773428864	1.960808468	0.467110247	1.443207602	2.06127793	2.135456014	1.54782821	0.802138638	0.67981495	1.090219747
0	0.799287373	1.628314887	0.705650823	1.705643009	1.11857576	1.69166667	1.028174303	0.605650823	1.727650655	1.236780091	1.38736323	1.751544357	2.292337427	1.110839212	0.629881291	0.49256431	0.838948707	0.697474423	0.637302174	0.824084487	0.170493417	0.655132062	2.331771793	1.308658593	1.308658593	1.410611333	0.87593924	0.70420526	1.102559794	0.838684808	1.09537386	1.636094647	0.738451777	0.796240362	0.438964918	1.605643009	0.930103917	0.826052994	1.59166667	0.928174303	2.167459737	1.627650655	1.28736323	2.32927393	0.032666723	2.617897227	0.662638473	0.530897008	0.716325432
0	0.448010031	0.214312717	0.361175756	0.48115457	0.862942569	0.63595475	1.045082747	0.461175756	0.656213495	0.853525394	1.016830234	0.674563617	0.077562327	0.471801309	0.788604417	0.147370198	0.929941185	0.422731267	0.304362216	0.884860642	0.544361602	0.720662844	1.263154936	0.216174044	0.216174044	0.199367063	1.91161482	1.056455073	1.853936043	1.39678742	0.087781992	0.181441602	1.043684071	1.109431541	1.105103651	0.58115457	1.868693644	1.290478033	0.73595475	1.145082747	1.231052459	0.756213495	1.116830234	1.330874476	0.408769326	1.075913521	0.585386347	0.592316512	0.718041061
0	0.644804975	0.582928902	0.362315145	0.17636227	0.169407779	0.187143515	0.304825378	0.462315145	0.449153681	0.113266044	0.582529479	0.199046082	0.473810749	0.329502946	0.776993497	1.106568587	1.098765863	1.082692959	1.162848479	1.025282242	0.275543749	0.758053937	0.412342286	0.167612901	0.167612901	0.113522328	1.849589417	0.86973223	1.688364078	1.854287754	0.808669711	1.098181025	1.783823239	1.826851834	1.026561993	0.27636227	1.922174524	1.853997235	0.287143515	0.404825378	0.457259502	0.549153681	0.682529479	0.47548367	0.062532884	0.369462938	0.587543015	0.614645283	0.685985997
0	0.330084218	1.471926174	0.547312294	0.265060552	0.850962026	1.104543882	0.712503349	0.647312294	0.234168326	0.671770371	0.67822515	1.005730852	2.102274622	0.838143403	0.478444712	0.81755215	0.67014295	0.914873394	0.924701093	0.767893394	0.113031351	0.589215804	0.219641592	1.547064542	1.547064542	1.734106611	0.641561092	1.903141518	0.612388298	0.736354383	1.877142148	1.852715343	0.76756377	0.77402627	1.275752553	0.365060552	0.69243774	0.755960225	1.204543882	0.812503349	0.468595346	0.334168326	0.77822515	0.163935429	0.096151298	0.433196004	0.607756739	0.478707247	0.660851888
0	0.344843321	0.160206214	0.147170543	0.06871014	0.827961292	0.406868387	1.305008217	0.047170543	0.137139538	0.828473748	1.716307114	0.310994182	0.25633225	0.302611942	0.193089286	0.570950723	0.265660574	0.346080657	0.289801185	0.139635447	0.460017502	0.113281918	1.45772716	2.139351712	2.139351712	1.968252607	0.496194047	1.397255989	0.390162374	0.821308052	0.116018999	0.367752219	1.036212405	0.78621558	1.583231501	0.03128986	0.567879331	0.892900234	0.306868387	1.205008217	1.667911298	0.037139538	1.616307114	1.355625809	0.549459645	1.169570081	0.287213779	0.290136137	0.06505083
0	1.132486987	1.420302939	0.208861683	0.537881651	0.232657662	0.185226929	0.007059883	0.108861683	0.745397335	0.440346782	0.328446669	0.297090671	0.972899915	0.289070224	1.059522342	0.739293776	1.036372637	0.589600087	0.508730389	1.371312089	0.940738013	1.175651543	0.721202015	0.759354845	0.759354845	0.564656571	1.055369827	0.451896541	1.046133681	1.169222199	0.212172811	0.553049118	1.235952109	1.01734684	0.663327358	0.437881651	1.107719187	1.196159203	0.085226929	0.092940117	0.475996983	0.645397335	0.228446669	0.636445081	1.196742543	0.256301637	0.955876264	0.962609992	1.188136684
0	0.474079838	0.228044085	0.58615008	0.567388642	0.920970857	0.192722641	0.853075729	0.68615008	0.515507217	1.067818802	0.521065916	0.286378515	0.32878692	0.567418853	0.296978408	0.531640801	0.247635949	0.752654026	0.480787558	0.009315354	0.76311144	0.172293574	1.192361323	0.843595085	0.843595085	1.012210291	0.629865556	1.17941237	0.306109359	0.609021	0.899474678	0.899838766	0.586985195	0.391077674	1.175354448	0.667388642	0.648310427	0.605507493	0.292722641	0.953075729	1.215832701	0.615507217	0.621065916	1.10553408	0.253289155	0.831143619	0.236721573	0.31538587	0.214177947
0	0.055681596	1.091566689	0.102564979	0.120953547	0.326703536	0.621078956	0.27910806	0.202564979	0.064528139	0.378815416	0.152230156	0.518354674	0.815297792	0.512405124	0.662871998	0.346448268	0.281253418	0.130932822	0.020175096	0.508258204	0.844680762	0.327667748	0.483865922	1.282985651	1.282985651	1.449840338	0.73380186	1.435315484	0.351408276	0.649226591	0.346900775	0.519962037	0.750669926	0.705657805	1.637118265	0.220953547	0.765036454	0.67863342	0.721078956	0.37910806	0.318238348	0.164528139	0.252230156	0.213730985	0.337487731	0.226472091	0.230534683	0.033385841	0.82880361
0	0.552059464	0.344961513	0.558157951	0.659736513	1.126667516	0.164543879	1.220522321	0.658157951	0.496481964	1.227917549	1.052472084	0.231838693	0.345397491	0.528501877	0.44842489	1.388053701	0.525730044	2.064532264	1.559955853	0.37248284	0.451585547	0.05594169	1.173769938	1.444332542	1.444332542	1.502385685	0.713827608	1.5719935	1.04095852	0.652767703	0.694126721	0.621710233	0.578711439	0.606617483	1.702142763	0.759736513	0.943332433	0.638987705	0.264543879	1.320522321	1.071139077	0.596481964	1.152472084	0.905478421	0.813684387	1.111069271	0.181612306	0.208556889	0.431921235
0	0.236510046	0.811488527	1.715738716	2.043151944	1.272737849	0.853637547	1.543189243	1.615738716	2.179901381	1.848689407	0.064375516	1.138779315	0.86712	1.227738175	1.169242611	1.151082124	0.92163422	1.185668628	1.326697659	0.699785194	1.849903504	0.685422676	0.139078966	0.897664297	1.097664297	1.208921223	0.000197089	1.42098591	0.334837296	0.250255356	0.239195621	0.235714546	0.421056614	0.3840926	0.94794493	1.943151944	0.03596575	0.305346641	0.753637547	1.443189243	0.02496179	2.079901381	0.035624484	0.244671948	1.570099926	0.543990405	0.616444597	0.529356679	1.030721374
0	0.70424561	0.701011127	0.697234625	0.894300105	0.830077017	0.620598819	0.83966527	0.597234625	0.821813784	1.057994608	0.288672609	0.904817061	0.689039875	0.832227353	1.110789122	0.781424614	0.784688636	0.456462755	0.766131465	0.780334649	1.365083227	0.684651725	0.21778256	0.266948277	0.266948277	0.32959938	1.114758461	0.569591446	1.225868069	1.318611318	0.844126836	0.917057419	1.403462218	1.405388419	0.817711078	0.794300105	1.195875784	1.561631505	0.520598819	0.73966527	0.54131225	0.721813784	0.188672609	0.542532832	0.651341035	0.207597959	0.753686348	0.53203891	0.9960581
0	0.23965433	1.535195189	0.34094043	1.663468475	2.946740902	0.133707339	2.5194707	0.24094043	0.646466021	1.841000467	0.093152745	0.50180641	2.048833959	0.093655859	1.325924051	0.969145805	1.182205585	0.790177546	1.03672491	0.953000974	2.349976849	0.677936721	0.00791894	0.894152259	0.894152259	0.8401406	0.833092969	1.304909393	0.646639689	1.400780976	0.644058044	0.348856296	1.670753619	1.590018714	0.996475765	1.563468475	0.90207046	1.48585832	0.033707339	2.4194707	0.11721328	0.546466021	0.006847255	0.300601264	2.217634941	0.583708219	0.845527659	0.777732649	0.857105087
0	0.242440221	0.525320282	0.284439156	1.763204176	2.172830578	0.055259059	2.591887182	0.384439156	1.496894812	1.933992885	0.004952736	0.152696275	1.126066439	0.025307924	0.716760135	0.659126633	0.649083858	0.269208297	0.602485342	0.618198354	0.688388507	0.485199126	0.321281598	1.695167686	1.695167686	1.93656076	0.309894052	3.232126632	0.175579119	0.679859979	0.76482731	1.145682118	0.973190399	0.883466206	2.849763567	1.863204176	0.150266231	0.565439433	0.155259059	2.691887182	0.85884872	1.596894812	0.104952736	0.614572366	0.380281005	0.822060526	0.711587932	0.611037105	0.620226656
0	0.479938067	0.036365233	0.726044846	0.213562578	0.794765453	1.205377336	0.834301086	0.826044846	0.599218328	1.467063334	1.139390151	1.214738882	0.102775936	0.789844922	0.233013796	1.287983578	0.57682	2.235888759	1.968231905	0.774856654	0.42581761	0.108818142	0.737643082	1.395206195	1.395206195	1.343535187	0.422332163	1.531593707	0.223740977	0.783172248	0.507068425	0.200475596	1.042869574	0.976007672	1.975352008	0.313562578	0.475644856	0.664456702	1.305377336	0.934301086	0.709844969	0.699218328	1.239390151	0.924956682	0.200755616	0.61324019	0.085947961	0.134055539	0.163709486
0	0.029406519	0.730190586	0.329457243	0.81017415	1.142678324	0.4240538	1.48570842	0.429457243	1.385115518	1.90377663	0.878824148	0.133619908	1.126093308	0.041538591	0.75763633	1.263843867	0.012844873	2.140064113	2.016216651	0.360917527	1.426150344	0.394612457	0.027475719	1.523042901	1.623042901	1.86410083	0.229317069	3.002785571	0.300905027	0.007644762	2.819938033	1.99053926	0.37060441	0.132067516	2.114697898	0.91017415	0.187665006	0.059018815	0.5240538	1.58570842	0.111155736	1.485115518	0.978824148	0.132836002	1.918951079	0.205910808	0.478535352	0.59100198	0.802728338
0	0.496996386	0.005199235	0.153378898	0.43128672	0.454708683	0.928448778	0.45899237	0.053378898	0.70971905	0.707337385	0.440534921	0.87889437	0.298562004	0.376422365	0.672350924	0.859594742	0.579103604	0.976264555	1.277021753	0.576263837	0.832878817	0.808875039	1.085432085	0.404745833	0.504745833	0.536812446	0.151004342	0.439499398	0.21244579	0.040086994	0.3506204	0.338747181	0.002512154	0.029954241	0.449003244	0.33128672	0.144962457	0.034737133	0.828448778	0.35899237	1.161856142	0.60971905	0.340534921	1.08097091	1.678674834	1.45365722	0.465394514	0.444188153	0.538267752
0	1.167541402	1.238501077	1.063865402	1.154236828	1.56463582	1.688279074	1.802195265	0.963865402	1.961580671	1.013433481	0.171929511	1.73914513	1.066351578	1.421242638	0.140816557	0.058775395	0.003809843	0.027227837	0.220805766	0.303912559	0.363451937	0.277656275	0.26924244	0.478857649	0.478857649	0.077071409	1.025885478	0.890649202	1.375539572	1.202653092	0.817110082	1.042769784	1.314937259	1.284137483	1.10839125	1.054236828	1.290611207	1.444241633	1.588279074	1.702195265	0.294256542	1.861580671	0.071929511	0.248314066	0.402917341	0.454638262	0.06530911	0.011718415	0.252655992
0	0.620229855	0.765234391	0.075915419	0.251297765	0.775503378	0.707120076	0.984157232	0.175915419	0.245502887	0.161795791	1.030913766	0.701667982	0.759614203	0.192544204	0.318566727	0.130653244	0.324790357	0.051275421	0.302044837	0.538610901	0.862796503	0.471164821	1.506305535	1.604666798	1.604666798	1.077577056	0.99161922	1.275775808	1.447396192	1.237319874	1.179997839	0.81017902	1.415814242	1.55818161	1.75690993	0.351297765	1.058873605	1.495669623	0.807120076	1.084157232	1.07150483	0.345502887	1.130913766	1.274580876	0.496924989	1.256824366	0.128906817	0.013005766	0.290401312
0	0.178624039	0.155444692	0.492670093	0.167917242	0.585717534	0.994332889	0.631987299	0.592670093	0.915507217	0.069319492	1.574147366	1.11365954	0.395392573	0.691315908	0.089475562	0.655912904	0.076124921	0.58141306	0.970465084	0.696383977	0.532837854	0.399466435	0.721016535	1.105467682	1.105467682	0.604592262	1.012347236	0.365256591	1.488675106	0.956563206	0.024467869	0.86652903	0.87262887	1.107215336	0.585306216	0.267917242	1.056399292	1.143518321	1.094332889	0.731987299	0.274490962	1.015507217	1.674147366	0.547044548	0.323417546	0.247259429	0.119314746	0.184033482	0.451495299
0	0.747502464	1.514648085	0.608667985	1.436776985	1.867868421	1.854591684	1.820154016	0.508667985	2.171173889	1.346342208	3.637329738	2.006998854	3.851724197	1.02353376	0.578959357	1.00149533	0.249026491	1.511773602	1.512926742	0.348980878	1.145500125	0.714048142	2.825116184	0.862515769	0.462515769	1.107796736	0.140765702	1.321014374	0.370431384	0.489689307	1.513511024	1.75544867	0.533714065	0.554231549	1.051194239	1.336776985	0.203700767	0.517188707	1.754591684	1.720154016	2.81285384	2.071173889	3.537329738	2.594119019	2.300835131	2.757476088	0.597164621	0.532115618	0.485988635
0	0.649137866	0.371538361	0.259870409	0.249711967	1.407980138	0.603183006	1.494279849	0.159870409	0.508366811	0.718583026	1.829629294	0.650008822	0.515464138	0.311539388	0.35975796	0.840122367	0.267227953	1.134575309	1.246207318	0.316645177	0.813914831	0.753143062	2.14680872	0.204016758	0.195983242	0.261888586	0.919437054	1.011657648	1.398746302	1.147591927	0.495458236	0.966212606	1.125060159	0.946239448	1.200435582	0.149711967	0.971517751	1.253157619	0.503183006	1.394279849	2.024903114	0.408366811	1.729629294	1.867732104	2.107890087	2.32351686	0.659641727	0.551704222	0.493831274
0	0.660066608	0.310733686	0.56772724	0.920421808	1.142427658	1.430553438	1.106717567	0.46772724	1.347380451	1.229738822	0.104268032	1.555029712	1.20154442	0.78949148	0.335046219	0.032642143	0.47917564	0.356030109	0.31703564	0.716098439	0.37618331	0.859148739	1.422529294	1.207299698	0.807299698	1.13168515	0.845463466	0.206848023	1.557158556	1.252953048	0.397491485	1.280749195	1.274809244	1.091678416	0.896090652	0.820421808	1.015385815	1.37496546	1.330553438	1.006717567	0.987291809	1.247380451	0.004268032	1.136626576	1.149676002	1.317774593	0.732157897	0.39400226	0.569999844
0	0.685145727	0.355983353	0.582503955	1.605643009	1.435199035	1.443031753	1.305192369	0.682503955	1.343939544	1.503795075	0.180348989	1.60753542	1.269331928	0.808642034	0.168107946	0.389410556	0.37387917	0.559111379	0.146658039	0.731465568	0.096875985	0.770489445	1.397306938	0.019879844	0.019879844	0.178892005	0.458532115	0.798393755	1.080777476	0.712055373	0.091405088	0.156587224	0.623948677	0.470359645	1.142449955	1.705643009	0.597361332	0.798563931	1.543031753	1.405192369	1.002638661	1.443939544	0.280348989	1.101585171	0.667544203	1.321455173	0.375251333	0.367411824	0.411139211
0	0.070598564	0.412170608	0.150817807	0.264751926	0.397079761	0.407073626	0.070326488	0.250817807	0.100077128	0.39861279	0.470112757	0.144503606	1.150755795	0.087097285	0.644468261	0.21214789	0.454194612	0.399270878	0.035368549	0.929213143	0.747220788	0.95432716	0.213221524	0.235477024	0.235477024	0.160728002	1.206993147	1.328974156	2.088349015	1.70437775	1.255499122	0.854497256	1.992543315	2.10361458	2.444533203	0.364751926	1.603718984	2.097496753	0.507073626	0.170326488	0.535162941	0.200077128	0.570112757	0.061002241	0.554666235	0.073413602	0.091740153	0.07811322	0.542945333
0	0.681563758	1.150590798	0.393066341	0.988494933	1.046653042	1.871028	0.761122005	0.493066341	1.127051664	1.16972362	2.184503762	1.379464501	2.815017536	0.79277031	0.607637306	0.866967765	0.578052507	0.633224195	0.44630818	0.86640346	0.72588276	0.969009168	0.796072145	1.251091341	1.251091341	1.81751175	0.220147198	2.292242235	0.020132911	0.29283707	2.18893452	1.561630921	0.25789406	0.472545307	2.033185723	1.088494933	0.537419245	0.186854664	1.971028	0.861122005	0.816604011	1.227051664	2.284503762	1.09354273	1.315615073	0.767880883	0.542982308	0.62209037	0.748051316
0	0.681563758	1.372879151	0.406413485	1.43361167	1.376545523	1.928358621	0.983735634	0.306413485	1.435260756	1.48530975	0.586851275	1.454126125	3.34375	0.811453517	0.661586171	0.456978331	1.083608924	0.218958869	0.0676807	1.055925042	0.648149846	0.434539951	0.085169068	1.009036625	0.909036625	1.477634291	0.042550252	1.498110244	0.244479982	0.065308547	1.434174786	0.862766657	0.017091888	0.219680681	1.338041818	1.33361167	0.341367053	0.050470687	1.828358621	0.883735634	0.600126618	1.335260756	0.486851275	0.414282544	0.972645889	0.158991326	0.599695384	0.690585094	0.866785814
0	0.552157381	0.052285857	0.376764432	0.99772972	0.971324377	1.454270708	0.61360695	0.276764432	1.17271227	1.067952672	0.511292525	1.018961645	0.32881249	0.675791177	0.173208279	1.197074641	0.59420578	1.221578671	0.874379351	0.660139074	0.395602488	0.012830093	0.285098933	0.180464739	0.080464739	0.485148509	0.559525316	0.200977224	0.132373291	0.060599798	0.909801274	0.449477494	0.270284697	0.366253508	0.210863623	0.89772972	0.435942029	0.068824441	1.354270708	0.51360695	0.492749372	1.07271227	0.411292525	0.60225079	0.91175094	0.313563818	0.123785581	0.419320669	0.125348895
0	0.310799993	0.04365793	0.057266379	0.036037833	0.357001874	0.797544537	0.305982272	0.157266379	0.073757213	0.411151794	1.446191922	0.346628042	0.376974477	0.142146924	0.249839068	0.777069954	0.915006065	0.95736993	0.514244751	0.497981679	0.102277243	0.256064938	1.012546379	1.143130913	1.043130913	0.95406502	0.520376617	0.563571018	0.369322656	0.35807205	0.061274221	0.242566108	0.277910126	0.114673205	0.877233075	0.136037833	0.430074413	0.041603122	0.897544537	0.405982272	1.195679852	0.173757213	1.546191922	1.323880198	0.365844321	0.783736559	0.588801767	0.431522419	0.51832154
0	0.716933132	1.084480779	0.237817084	0.702216534	0.773878863	1.18190147	0.405744826	0.337817084	0.651420349	0.836059596	1.467262978	1.16786158	1.306600765	1.066945698	1.001139408	1.00522209	1.395204154	0.969325267	0.64167038	0.844753018	2.475712875	0.570227218	0.30230131	0.612012373	0.112012373	0.544281206	1.007299062	0.263869223	0.544645553	0.907800896	0.00217539	0.065904348	0.843171963	0.688048102	0.138740304	0.802216534	0.950905674	0.603950438	1.28190147	0.505744826	0.394567561	0.751420349	1.567262978	0.508616016	2.533702178	0.080365761	0.861851134	0.579361121	1.007049964
0	0.735194349	1.438329901	0.405468762	1.677410049	1.780243196	1.864553949	1.27340156	0.505468762	1.448578433	1.856138884	1.151471902	2.020915973	2.861106013	1.403377946	0.503573552	1.009091564	0.804711922	1.10962946	0.717497257	0.432371926	0.511192268	0.082439176	0.228648755	1.152624778	0.652624778	1.462395917	0.790171545	0.446894293	0.272166956	0.75842896	1.475753493	1.56832508	0.819991641	0.5887733	0.751362034	1.777410049	0.71617459	0.576622305	1.964553949	1.37340156	0.418757541	1.548578433	1.251471902	0.078682709	0.158816387	0.118458887	0.566266924	0.310960709	0.422699292
0	0.034680941	0.56021889	0.264007767	0.222051933	0.751237164	0.466992334	0.335485283	0.164007767	0.192596323	0.716431119	0.242318943	0.624386562	0.1733436	0.419332385	0.475779203	0.43706934	0.446699903	0.241521657	0.009397162	0.089971972	0.285578716	0.048236913	0.820745647	0.634077975	0.134077975	0.502675189	1.362689385	0.670243612	1.352796754	1.081933643	0.31440597	0.053001944	0.874917562	0.760734189	1.370966686	0.122051933	1.403179189	0.83816525	0.366992334	0.235485283	0.835232548	0.092596323	0.142318943	0.492072009	0.103826513	0.956405243	0.556862727	0.295575589	0.319312669
0	0.730509508	1.185281817	0.287509823	0.595093004	0.877228127	1.009370168	0.546554652	0.187509823	0.588637016	0.959258402	0.52544521	1.411614366	1.689129268	1.188419441	1.413745359	0.448587216	1.433930348	0.704126062	0.521296347	0.897838725	2.413214861	0.483333374	0.825357871	1.062072509	0.562072509	1.4407288	1.923812747	2.263310414	1.97015965	1.129022455	0.267194162	0.437754747	0.790776709	0.853371682	1.603559652	0.495093004	1.879379665	1.026548089	0.909370168	0.446554652	0.587895799	0.488637016	0.42544521	0.453925662	2.016188706	1.186504285	0.864372187	0.776473371	0.991813532
0	0.573239212	0.093984135	0.271813534	0.393774645	0.158824604	0.681109434	0.047869708	0.171813534	1.228590046	0.270652786	0.596383666	1.17210204	0.487501225	0.969232219	1.002433546	0.011912632	1.057387777	0.27821979	0.26908435	0.709291007	0.751281858	0.331456149	0.819206325	0.754044271	0.254044271	0.247773712	0.962420296	0.706553272	1.222328471	0.536491741	0.536867943	0.489035611	0.355770028	0.596605422	0.825278281	0.293774645	1.059042975	0.486549218	0.581109434	0.052130292	0.894812943	1.128590046	0.496383666	0.512452229	0.141112929	0.658733474	0.533155074	0.706264639	0.73802787
0	0.599646011	0.332703128	0.161664461	0.137576164	0.331165731	0.228607386	0.376084967	0.261664461	0.756763782	0.147115665	0.209459752	0.764643947	0.682384323	0.72149178	1.201741569	0.150987895	1.223646731	0.064499847	0.087874789	0.707220393	1.360098974	0.411249514	0.131782096	0.610428878	0.310428878	0.001287447	0.865480053	0.27251127	1.071907058	0.690704562	0.239958675	0.410136982	0.67521907	0.88784282	0.474366644	0.237576164	0.999775128	0.895082481	0.328607386	0.476084967	0.180494082	0.856763782	0.309459752	0.219912859	1.130936535	0.453760532	0.60322923	0.748761039	0.917444798
0	0.070101985	0.396066589	0.127021985	0.468181541	0.375298907	0.606778529	0.427044713	0.227021985	0.67305267	0.164281479	1.766806977	0.590975496	0.018163593	0.8660994	0.854750701	2.923178053	0.509249788	1.670158406	2.419758031	0.085613692	1.720181264	0.404835416	1.770540949	0.550436493	0.650436493	0.749778222	1.091002326	0.059632765	0.914461898	1.163495876	2.202592173	1.997495289	1.348170895	1.496564602	0.483420077	0.568181541	1.265726571	1.426139503	0.706778529	0.527044713	1.677996387	0.77305267	1.866806977	2.029428636	1.313888729	2.195504833	0.115801062	0.210073846	0.040553486
0	0.626486965	0.25672583	0.228406072	0.079839352	0.383748457	0.042878306	0.316263052	0.128406072	0.764373883	0.25475828	0.086934592	0.044601109	0.549494326	0.245372581	1.15299651	0.178386097	1.506507466	0.412280796	0.430639153	0.757245521	1.334798375	1.211249514	0.615113976	1.29404713	1.39404713	1.144912974	2.192664567	0.091467784	1.694361104	1.863628611	1.173375028	1.550840711	1.683841832	1.958501146	0.10065529	0.020160648	2.358799266	2.032989371	0.057121694	0.216263052	0.47974245	0.664373883	0.013065408	0.977186194	0.713524234	0.479803728	0.740855878	0.55860424	0.776059065
0	0.653706537	0.974985584	0.602721463	1.052345544	1.513948514	1.550496796	1.469562575	0.502721463	1.921109241	1.619676611	0.177861018	1.64665773	2.461465345	1.309670262	0.289325409	0.068143475	0.749089353	0.324904772	0.324496662	0.007435068	0.905490763	0.678522801	0.427419171	1.072490641	1.172490641	1.14727787	1.402226403	0.146202545	1.35531249	1.525401616	1.91705517	1.861386809	1.582850472	1.573129361	0.041871341	0.952345544	1.570898591	1.554021642	1.450496796	1.369562575	0.185616667	1.821109241	0.077861018	0.760120767	0.034763286	0.388090913	0.571684787	0.146209107	1.298136684
0	0.153981118	0.191981717	0.072502339	0.322316232	1.55512785	0.193976866	1.62862189	0.172502339	0.48058218	1.405747024	2.593450181	0.123170805	0.357612115	0.847935608	0.485956794	0.689992248	0.878910196	0.758957612	0.885817986	0.33565648	0.84434786	0.877427999	2.395770141	0.170458839	0.270458839	0.831778128	0.543182022	0.36536181	0.062620096	0.987264171	4.643818102	2.663711647	1.340098837	1.028206922	0.413542833	0.422316232	0.308069033	1.09085688	0.293976866	1.72862189	2.157829764	0.58058218	2.693450181	2.768342851	0.049775938	2.320679741	0.587998337	0.334819264	0.124177947
0	0.555434416	0.519797353	0.539651825	0.165805985	0.65989485	0.965366367	0.69175592	0.639651825	1.287568329	0.771951408	0.466743273	1.073174747	1.034946754	1.415890993	0.75356903	0.253142784	1.356185913	0.022290246	0.267540328	0.591070351	0.668649017	1.170389143	0.618243695	0.976455362	1.276455362	0.910466594	0.016954267	1.062978946	0.240239632	0.584708137	0.327151037	0.027651923	0.894619976	0.604344985	1.19003087	0.265805985	0.071871501	0.476240247	1.065366367	0.79175592	0.405709378	1.387568329	0.566743273	1.022566055	1.109786333	0.954023328	0.775094119	0.506478838	0.73880361
0	0.011065251	0.444922337	0.109879382	0.272448382	1.126371826	0.077161422	1.174007311	0.209879382	0.162625614	1.014393603	0.695873404	0.045735611	0.006100095	0.78806635	0.516568229	0.934806848	0.899441038	1.799858096	1.27150989	0.026620985	0.549968808	0.636405703	1.300038133	0.715592966	1.015592966	0.592127091	0.13334692	0.643956686	0.279741916	0.300032737	0.541427226	0.869474215	0.233489324	0.074000248	0.582414106	0.372448382	0.046466429	0.08921825	0.177161422	1.274007311	1.28803287	0.262625614	0.795873404	1.669609464	0.866136574	1.007353378	0.583187971	0.574451007	0.341921235
0	0.067768959	0.456043269	0.133804806	0.108069172	0.956450568	0.313744162	1.078793048	0.233804806	0.272972079	0.857989747	1.507872538	0.040049312	0.057765463	0.783589324	0.23578633	0.60920025	0.97367361	0.935780853	0.659742529	0.348294397	0.423508387	0.634478327	1.821601182	0.542782306	0.742782306	0.70811202	0.057621793	0.811542459	0.111890477	0.163569557	0.792705972	1.076577052	0.187667412	0.023636821	0.797104621	0.208069172	0.152466442	0.030563228	0.413744162	1.178793048	1.756016983	0.372972079	1.607872538	1.979058071	0.539128689	1.735108302	0.396115037	0.554097316	0.940721374
0	0.044830228	1.22983402	0.030654648	1.493287233	2.563385688	0.382263443	2.266959766	0.130654648	0.345268039	2.347045705	0.708920531	0.190512537	1.841106484	0.898337552	0.732197751	0.297861512	0.666758234	0.678706738	0.35387062	1.295210933	0.777386571	0.890048378	0.105653829	0.973304151	1.173304151	0.998114921	0.074333376	1.363459166	0.367315486	0.017778959	0.356390323	0.745063198	0.144698144	0.297153906	0.768267743	1.593287233	0.180637231	0.051578635	0.482263443	2.366959766	0.304419309	0.445268039	0.808920531	0.283078701	0.820928813	0.062375129	0.616483435	0.723856387	0.9060581
0	0.150431869	0.361695933	0.0828279	0.497777187	0.633725625	0.125008726	1.078793048	0.1828279	0.24062915	1.017545734	0.50127187	0.082024384	0.300153256	0.316377897	0.501806758	0.477131537	0.42348155	0.304214196	0.255691407	0.998077011	0.431308486	0.741254955	0.45383224	0.784553213	0.984553213	0.598562245	0.295997023	1.03799114	0.74616123	0.52439395	0.347274049	0.352882939	0.690994226	0.845448493	0.882839905	0.597777187	0.231595616	0.776644531	0.225008726	1.178793048	0.593640941	0.34062915	0.60127187	0.069859159	0.412892829	0.139917663	0.412112624	0.635640698	0.967105087
0	0.411802315	0.871060689	0.027126811	0.429439762	1.453006514	0.209294219	1.182632033	0.127126811	0.149307937	1.089494847	0.916267382	0.216305587	1.022047318	0.111692495	0.850697988	0.321818999	0.885399444	0.700173772	0.378397412	1.395841638	1.093176298	0.94440038	0.959417504	0.037112121	0.037112121	0.209991754	2.687417447	1.621406896	2.745357382	1.908124751	0.421336177	0.858121282	1.354832063	1.666299584	1.360814827	0.529439762	2.935099648	1.94459223	0.309294219	1.282632033	0.978023907	0.249307937	1.016267382	0.617467804	1.14831522	0.339127845	0.61582754	0.769643861	0.730226656
0	0.627218911	2.426127896	0.437851007	0.227284178	0.541406482	1.036634671	0.061517613	0.427851007	1.268308229	0.300420044	0.421078649	1.039433446	4.08402869	0.400993969	1.250599769	1.274267687	1.188430196	1.642638269	1.366003907	1.54638099	4.162415692	0.858501036	0.137550446	0.841006996	0.841006996	1.050134917	2.66515055	2.567494582	2.127258778	2.504164646	1.127898431	0.985963534	2.403534113	2.67530462	1.866880455	0.217284178	2.88654873	2.708147039	1.026634671	0.051517613	0.263148203	1.258308229	0.411078649	0.34978028	3.51315676	0.746468466	0.716538655	0.620246664	0.253709486
0	0.027895223	0.201387022	0.079147844	0.191930828	1.018166723	0.162845484	0.652734728	0.069147844	0.343365514	0.694691401	1.468099458	0.212277935	0.389408759	0.107893007	0.580656183	0.321448736	0.125631098	0.133517947	0.120592754	0.740591797	0.099808317	0.345048083	1.303853767	0.163313494	0.163313494	0.410123426	0.205821646	0.048368572	0.151493692	0.124540769	0.833884208	0.839098525	0.413921337	0.389686237	0.254536424	0.181930828	0.327504222	0.351945285	0.152845484	0.642734728	1.226605664	0.333365514	1.458099458	1.679447307	0.462804714	1.368476503	0.323887093	0.326825313	0.892728338
0	0.496130733	0.592364767	0.472304547	0.556042598	1.093613987	1.209826865	0.472218677	0.462304547	1.27591833	0.912747716	0.273500406	1.254125079	0.803390578	1.489153287	0.746351886	0.46726948	0.379230784	0.224190491	0.523642138	1.006971239	0.005419687	0.491528655	0.584132395	1.166538632	1.166538632	1.388840386	0.827012893	0.41621991	0.793708481	0.662309741	0.527123681	1.123896787	0.859970837	0.669501912	0.202674866	0.546042598	0.966871824	0.669936912	1.199826865	0.462218677	0.370777938	1.26591833	0.263500406	0.995337332	0.911861297	0.965081929	0.511740113	0.415888959	0.538267752
0	4.672457419	0.523132596	8.487509926	3.019928116	4.08303285	2.397850651	4.177003503	8.477509926	3.552925627	3.678654072	2.339268455	3.06991338	0.545000226	4.695026811	0.888160944	2.655563803	0.032109221	1.362200633	2.216915805	0.455110594	1.083795309	0.020416349	1.50557446	1.09330605	1.09330605	0.245946893	0.528927928	0.335553803	0.587503634	1.15208721	2.751017265	1.921921554	1.655380191	1.292682756	0.965889906	3.009928116	0.710121511	1.097520011	2.387850651	4.167003503	1.3712936	3.542925627	2.329268455	1.888113623	0.566909096	1.683700615	0.052285127	0.0240038	0.252655992
0	0.548326041	0.684936181	0.578538347	1.165538545	1.216763991	1.292531328	0.904035475	0.568538347	1.36890722	0.705504897	0.987835625	1.323007695	0.957212844	1.51410582	0.649854072	0.592685461	0.054983578	0.155985632	0.393142031	0.600807205	0.281700726	0.360081615	0.61873764	0.765251207	0.765251207	1.09744829	0.1192265	0.874449465	0.023779629	0.24129256	0.245980244	0.333994616	0.354870864	0.128723578	0.957496297	1.155538545	0.201787514	0.076698337	1.282531328	0.894035475	0.723848867	1.35890722	0.977835625	0.612753998	0.164039499	0.880743307	0.438748866	0.520326822	0.290401312
0	0.633800376	1.237099629	0.539746362	1.00485325	1.103386949	0.93146808	0.828936902	0.529746362	1.165337017	0.562573414	0.248069009	0.987414011	1.632265731	0.677265817	1.271425867	0.203204652	1.125221535	0.083521397	0.359356118	1.309668877	1.364811934	0.752495359	0.789315242	0.23141392	0.23141392	0.195386178	0.709822051	0.381435746	0.386892868	1.030236792	0.808706079	0.736548724	1.275167223	0.998112846	0.270204423	0.99485325	0.860546953	0.904594916	0.92146808	0.818936902	0.789506401	1.155337017	0.238069009	0.767495142	0.571588054	0.544118524	0.734669686	0.771730479	0.451495299
0	0.905496432	0.568828933	0.00074386	0.289863898	0.757658531	0.12836506	0.660781004	0.00925614	0.077327416	0.072553878	1.909145266	0.090055433	0.604779109	0.04375239	1.876303484	4.759937303	0.320517761	2.137448822	3.43129447	0.224176667	1.734139209	0.57591377	1.602964956	0.201289775	0.201289775	0.389820779	1.231137999	1.06009158	1.571558036	1.778700693	1.809069679	1.609700742	1.821899174	1.751387408	1.508795228	0.279863898	1.221999683	1.859699901	0.11836506	0.650781004	1.4654963	0.067327416	1.899145266	1.562187346	1.493581981	1.851355735	0.262627046	0.436601049	0.485988635
0	0.654364725	2.37124737	0.617753175	1.863688448	1.808774649	1.796440159	1.440453858	0.607753175	2.046206212	1.307842103	2.219491051	2.069794191	4.399729037	0.954738239	0.726837892	1.333372526	0.788825336	1.050081994	1.462821753	1.069859427	0.229884864	0.538942104	1.864488058	1.111555155	1.111555155	1.390880564	0.707334114	2.412328022	0.909049158	0.610061309	1.015817918	0.96073281	0.213649377	0.247811995	1.962059856	1.853688448	0.569757778	0.548396708	1.786440159	1.430453858	2.069323785	2.036206212	2.209491051	1.97839501	0.40562077	2.183705055	0.578329149	0.607044309	0.493831274
0	0.336344206	0.042391533	0.29186929	0.292720587	0.139549891	0.249556084	0.065356599	0.28186929	0.265442569	0.476786243	0.987549112	0.449273784	0.425960457	0.241053096	0.654927981	1.129358868	0.661561722	0.939894164	1.300678316	0.987442765	0.282841605	0.488444854	0.439128403	0.450859751	0.450859751	0.441723132	0.244826661	0.472606434	0.392149788	0.389371989	0.081413364	0.047656961	0.479496055	0.36066727	0.423616521	0.282720587	0.175555964	0.621061934	0.239556084	0.055356599	0.795773741	0.255442569	0.977549112	0.537120198	0.349880333	0.592066591	0.45790719	0.407348843	0.569999844
0	0.579636655	0.977226063	0.449815233	0.822797365	0.776596984	1.291571736	0.579502354	0.439815233	0.742976409	1.290149002	0.239290476	1.452525985	0.964477978	0.788554789	1.198437184	0.933829756	0.698704492	0.722403315	1.083813792	0.61146918	1.630660803	0.665763441	0.073030023	1.6566623	1.6566623	1.863249473	0.068057718	2.60340012	0.042242303	0.080856408	1.053823054	1.284485086	0.002149978	0.133803563	2.002989024	0.812797365	0.037323537	0.114752534	1.281571736	0.569502354	0.117378887	0.732976409	0.229290476	0.184628304	1.332815302	0.517881307	0.681466143	0.486970649	0.411139211
0	0.39568623	0.397359253	0.31153298	0.518049391	0.189707327	0.862324617	0.235853588	0.30153298	0.488038025	0.535928334	1.760210517	1.010409368	0.097694113	0.589610008	0.841013888	0.592972197	0.690779649	0.597769754	0.837677544	0.632982722	0.287661332	0.561299665	1.209070164	1.109575162	1.109575162	1.442084678	0.367211068	1.969450714	0.479870422	0.353372081	0.720668126	0.706039471	0.36673319	0.242785382	1.810110873	0.508049391	0.264035801	0.5536751	0.852324617	0.225853588	1.555331081	0.478038025	1.750210517	1.281421833	0.234326632	1.729650779	0.565500754	0.42550234	0.542945333
0	0.128329267	0.714008685	0.011232623	0.202264	0.420394143	0.198583799	0.348501448	0.001232623	0.171903393	0.770672348	0.061878058	0.137350099	0.260087805	0.400831306	0.388294624	1.299475106	0.022726343	1.032406365	1.436348645	0.143372181	0.88137695	0.276421021	0.045177252	0.792098816	0.592098816	0.629729488	0.880721465	0.232620991	1.07488688	0.423685381	0.602556485	0.076859941	0.374375196	0.167790941	0.214577812	0.192264	0.595122424	0.362994623	0.188583799	0.338501448	0.449643278	0.161903393	0.051878058	0.110313695	1.119694268	0.699772232	0.035863649	0.009126968	0.748051316
0	0.634604375	1.58720846	0.449206222	0.831767852	0.800919688	1.328863685	0.862647203	0.439206222	1.22051025	1.301763935	1.409170436	1.334092809	1.803897927	1.141802843	1.432903185	0.416178224	1.362301969	0.049900548	0.401469735	0.979675933	2.187933285	1.003378084	1.162579138	0.689914896	0.489914896	0.47698425	2.121335678	1.695705442	1.716346224	1.979433525	1.045992969	0.978665495	2.223347793	1.902626308	1.442221923	0.821767852	1.963717058	2.000034852	1.318863685	0.852647203	0.909825292	1.21051025	1.399170436	0.816107357	1.715926016	1.34309108	0.756906056	0.791416647	0.866785814
0	0.19241592	0.498902833	0.034252769	0.82442435	1.316638875	0.208278304	1.120943919	0.084252769	0.599971576	1.611866856	0.323723072	0.238461836	0.169161471	0.250802129	0.975765556	0.500009222	1.146488411	0.72881187	0.75108684	0.722539926	0.643770793	0.827601397	0.423587745	0.846665309	0.646665309	0.801782219	0.599394196	0.262405903	0.613663465	0.119015709	0.094612214	0.372032254	0.125278313	0.144276863	0.002343918	0.87442435	0.395056575	0.054248566	0.258278304	1.170943919	0.276691093	0.649971576	0.373723072	0.183727397	0.399319553	0.07754079	0.649746474	0.686609501	0.215348895
0	0.625884524	1.507889568	0.499744898	1.247333271	1.420978948	1.813453768	1.281053542	0.549744898	1.418372877	1.832025255	1.813524295	1.839234013	2.92615455	1.307878812	1.061263655	0.410799644	1.011405855	0.143699701	0.004875538	1.041241724	1.070681469	0.830685199	1.500563527	1.625949844	1.325949844	1.611131766	1.035578713	1.523307116	1.141546731	0.998429495	1.933603162	2.114265535	0.927482931	0.66261242	1.034683202	1.297333271	0.876791785	0.789073808	1.863453768	1.331053542	0.962647427	1.468372877	1.863524295	1.199258353	1.163822175	1.357844532	0.742149425	0.678425462	0.62832154
0	0.371101914	0.115136864	0.039110422	0.115148375	0.685950347	0.368796506	0.892150214	0.089110422	0.397186508	0.886988695	1.343546599	0.410787239	0.832162921	0.306488162	0.758600568	0.806733307	0.538905008	0.697915409	0.501161732	0.565391448	0.679552951	0.394003432	0.627709354	1.797134378	1.497134378	1.248599616	0.648079592	0.780255518	0.817256684	0.560009351	0.575552719	0.94814101	0.330393514	0.618437718	0.530430116	0.165148375	0.425007656	0.245852307	0.418796506	0.942150214	0.424143137	0.447186508	1.393546599	0.310865065	0.729364485	0.500251242	0.426754661	0.587529397	1.117049964
0	0.560789529	0.25886063	0.439531315	0.852084384	1.020238998	0.730332464	0.803641181	0.489531315	1.207662268	0.938122365	0.038765279	0.753260072	0.832323719	0.843216071	0.945297114	0.105331782	0.980375354	0.572657182	0.162540773	1.060559186	0.643892167	0.601003609	0.412416114	0.707873594	0.607873594	0.37147301	0.533839238	0.356910286	0.499166058	0.670856211	0.898438239	1.04291885	0.554475545	0.839747742	0.183659484	0.902084384	0.364437416	0.401259782	0.780332464	0.853641181	0.114354816	1.257662268	0.088765279	0.107383853	0.323843512	0.008323329	0.624616616	0.499054164	0.532699292
0	0.307931723	0.812054289	0.281170039	0.757933883	1.526853015	0.556710904	1.418656122	0.331170039	0.931480667	1.365412958	0.754510753	0.807774804	1.579667063	0.501345905	1.177258414	0.207311881	1.244448401	0.656559145	0.262578479	1.265589676	1.119782475	0.719344493	1.113420807	0.604998486	0.504998486	0.396300223	1.797291344	1.365965594	1.44747564	1.782305358	0.461821182	0.710365685	1.551826494	1.849140425	1.399914026	0.807933883	1.844256407	1.48193329	0.606710904	1.468656122	0.865873024	0.981480667	0.804510753	0.848734698	0.20372013	0.873437346	0.686551918	0.549009251	0.429312669
0	0.630832669	1.423009865	0.603071807	1.243639356	1.309194099	1.677706101	1.176451957	0.653071807	1.981990049	1.319420106	1.177938506	1.842837709	2.65753791	1.182909384	1.155663858	0.084311882	1.192373761	0.402636446	0.031635361	0.799754732	1.16710748	0.697372407	1.238395461	1.319945976	1.219945976	0.952961249	1.208789767	2.111916855	1.173784729	1.520972663	0.647765748	0.6538667	1.387342314	1.666040551	2.113211338	1.293639356	1.458506	1.24856862	1.727706101	1.226451957	1.383491898	2.031990049	1.227938506	1.283729501	0.812717079	1.610136807	0.661247008	0.521974217	0.901813532
0	0.23318721	1.626174215	0.470002211	0.207496246	0.605722438	1.196345552	0.514791147	0.520002211	0.922283479	0.348079721	1.62677551	1.26220367	3.538236845	0.965434163	0.590858929	1.051676133	0.867359928	1.207066139	0.998708799	0.561503493	0.078837441	0.458763264	0.961204865	1.555687255	1.455687255	1.659175383	0.918188998	0.807132775	1.035880132	0.935435196	2.565822829	2.336454301	0.907253543	1.228291649	0.657227487	0.257496246	1.167963165	1.238758988	1.246345552	0.564791147	1.360075737	0.972283479	1.67677551	1.233558846	0.32859692	1.4153142	0.610978831	0.570955583	0.64802787
0	0.158150382	0.017020084	0.230071256	0.04733955	1.391480283	1.210553281	1.153129022	0.280071256	0.863305196	1.092915998	1.811331106	1.218935023	0.714027069	0.944621864	0.021636074	1.968473417	0.3039554	1.422000633	1.665002098	0.321860867	0.679448209	0.360561184	1.78893844	1.466967244	1.366967244	1.625296692	0.063735814	1.17632059	0.025546668	0.08816751	1.299000567	1.868501828	0.155522317	0.458410603	1.297701131	0.09733955	0.185678018	0.417692139	1.260553281	1.203129022	2.026216603	0.913305196	1.861331106	2.03521642	1.402765908	2.346605115	0.275167613	0.266578459	0.827444798
0	0.650925087	1.941926629	0.363299321	1.166067144	1.043242381	1.274466122	0.851918836	0.413299321	1.709928937	1.034521055	0.097863611	1.444620148	3.613629745	1.046152374	1.131627505	0.544717311	1.246682851	0.398062231	0.516057223	1.013326896	2.65263138	1.029975872	0.626665676	0.863913972	0.763913972	0.631581845	2.651767884	2.016225883	2.02065284	2.54568592	0.770779466	1.228127363	2.293212845	2.751768133	1.82701599	1.216067144	2.929510884	2.82368909	1.324466122	0.901918836	1.006802386	1.759928937	0.147863611	1.062762701	1.984428144	0.429122013	0.894119589	0.808005889	0.049446514
0	0.491265471	0.230518597	0.144785183	0.23335365	0.05095637	0.615261181	0.25228714	0.194785183	0.800521863	0.402052217	0.875905506	0.6686973	0.447652936	0.624235275	0.680586971	0.425940225	0.557466565	0.221789183	0.359582287	0.595858956	0.819054779	0.825288546	0.187797822	0.041969762	0.058030238	0.232124054	1.658471607	0.836534008	1.490252085	1.751280077	1.0818869	1.777045064	1.655333528	2.070335752	1.316399054	0.28335365	1.739306838	2.071059394	0.665261181	0.30228714	0.375686145	0.850521863	0.925905506	0.443728839	0.723712287	0.292471914	0.660334692	0.694375985	0.686059065
0	0.936451987	0.801702634	0.020611682	0.530758121	1.202400962	0.773312737	1.1596501	0.029388318	0.699372585	1.313658539	1.875937422	0.886899275	1.511623479	0.763649604	0.616140456	2.399997813	0.084971072	1.577275479	2.044906808	0.379831649	1.041238042	0.277108874	1.392936911	1.262790244	1.362790244	1.880680242	1.255746689	0.80623158	1.758254994	1.420653741	3.437217059	2.907388729	1.405822123	1.790004412	0.599062094	0.480758121	1.332620013	1.758509149	0.723312737	1.1096501	1.406085548	0.649372585	1.825937422	1.254699668	1.492068592	1.509768519	0.303275985	0.069967182	0.347058233
0	0.604769132	0.836920618	0.195992101	0.678470387	0.476534838	0.33429846	0.592912814	0.145992101	0.577221864	0.784242543	0.455577108	0.674391081	1.107987563	0.428079618	0.927081034	0.418906002	0.834365315	0.211909262	0.350566167	1.243169945	1.56158771	0.951338933	0.235684609	0.894964546	0.994964546	1.111854802	1.630885643	0.122220324	1.450115043	2.197760639	1.649985939	1.841610503	2.364028711	1.960162829	0.030048391	0.628470387	1.920296403	2.235724637	0.28429846	0.542912814	0.271185746	0.527221864	0.405577108	0.135202705	1.400166909	0.21689827	0.795930516	0.577719101	0.582574946
0	0.181487772	0.281989658	0.322032022	0.473458114	0.032970304	1.060327176	0.132408897	0.272032022	0.69137338	0.179041073	1.418844808	0.950885255	0.608197859	0.806093577	0.022958056	0.782005905	0.419666462	0.854167629	0.879128759	0.785623402	0.10508459	0.536182153	1.753067575	0.756979264	0.856979264	0.987240282	0.305375946	0.588152254	0.609397127	0.656021834	1.180228445	1.114805393	0.693509887	0.319773128	0.426391376	0.423458114	0.529298803	0.644568196	1.010327176	0.082408897	1.734323723	0.64137338	1.368844808	1.440261511	0.654126838	1.629178258	0.52636574	0.2852694	0.892713925
0	0.575545162	0.74425021	0.344536092	0.995354163	0.849664709	1.279215281	0.842347361	0.294536092	0.976752169	1.235150846	1.544446867	1.143432248	1.28468247	0.885134656	0.337536977	0.574224167	0.965706951	0.923189444	0.700728191	0.986438059	0.294359639	0.714271691	1.231529701	0.472145135	0.572145135	0.897978355	0.449084041	0.311457052	0.957130782	0.708232547	0.950682484	0.878255053	0.665490269	0.318158348	0.037837321	0.945354163	0.670152613	0.675433053	1.229215281	0.792347361	1.294788365	0.926752169	1.494446867	0.888733128	0.006748471	1.23033783	0.69370653	0.418823821	0.583747245
0	0.288233038	0.196592291	0.305033493	0.092768054	0.234027847	1.201995262	0.354206633	0.255033493	0.052124892	0.452702518	0.1121341	1.027948332	0.17796261	0.839246679	2.396218907	3.909855025	1.353580334	2.197207585	2.904800753	0.827940083	2.092734572	1.762158111	0.810540052	1.378558	1.678558	1.749396734	1.46877538	0.655982978	2.621737908	2.081938567	2.673053234	2.918281371	1.88087544	1.870242117	0.005019386	0.042768054	1.77135602	2.129856361	1.151995262	0.304206633	0.123376422	0.002124892	0.0621341	0.558009997	1.649489539	0.345647315	0.581533361	1.7946327	0.578747113
0	0.237063313	0.268800749	0.147645367	0.297780327	0.428190916	0.581535563	0.569589879	0.097645367	0.063540044	0.3905949	1.613598152	0.438929478	0.364669385	0.534393914	0.362793112	0.65256217	0.946079494	0.97406236	0.969002663	0.620010304	0.311965891	0.733159976	1.915970359	0.897321045	1.197321045	1.105644726	0.251135034	1.455045678	0.124423426	0.045287522	1.123399592	1.240566687	0.049084231	0.002146902	1.083079658	0.247780327	0.154460062	0.070337399	0.531535563	0.519589879	1.715383012	0.013540044	1.563598152	1.915231805	0.243262128	2.062541385	0.496284087	0.62842041	1.012569684
0	0.484491963	1.36064103	0.229981708	0.254771707	0.78773031	0.931494052	0.973428864	0.179981708	0.267110247	0.70284115	1.643207602	0.775426056	1.800729267	0.723049756	1.046916655	0.73051669	1.240475071	0.916174795	0.97890084	0.8865112	2.822604841	0.989115502	1.923176991	1.090088308	1.390088308	1.451651164	0.866609585	2.516641671	0.606815676	0.214743697	0.740929804	1.243992665	0.05183141	0.378583449	1.302847653	0.204771707	0.632009434	0.162011409	0.881494052	0.923428864	1.760808468	0.217110247	1.593207602	1.96127793	2.035456014	1.64782821	0.702138638	0.77981495	0.453381242
0	0.599287373	1.428314887	0.405650823	1.405643009	0.91857576	1.59166667	1.128174303	0.355650823	1.427650655	1.136780091	1.48736323	1.551544357	2.192337427	1.010839212	0.429881291	0.39256431	0.938948707	0.797474423	0.737302174	0.624084487	0.370493417	0.755132062	2.231771793	1.108658593	1.408658593	1.310611333	1.17593924	0.50420526	1.002559794	0.738684808	0.89537386	1.736094647	0.538451777	0.996240362	0.138964918	1.355643009	1.030103917	0.726052994	1.54166667	1.078174303	1.967459737	1.377650655	1.43736323	2.22927393	0.132666723	2.717897227	0.562638473	0.430897008	0.841151248
0	0.248010031	0.014312717	0.061175756	0.18115457	0.662942569	0.53595475	1.145082747	0.091175756	0.356213495	0.753525394	1.116830234	0.474563617	0.022437673	0.371801309	0.588604417	0.247370198	1.029941185	0.522731267	0.404362216	0.684860642	0.744361602	0.820662844	1.163154936	0.416174044	0.316174044	0.099367063	2.21161482	0.856455073	1.753936043	1.49678742	0.112218008	0.281441602	1.243684071	1.309431541	1.405103651	0.21115457	1.968693644	1.390478033	0.56595475	1.175082747	1.031052459	0.386213495	1.146830234	1.430874476	0.508769326	0.975913521	0.485386347	0.492316512	1.027472334
0	0.444804975	0.382928902	0.062315145	0.12363773	0.030592221	0.087143515	0.404825378	0.092315145	0.149153681	0.013266044	0.682529479	0.000953918	0.373810749	0.229502946	0.576993497	1.206568587	1.198765863	1.182692959	1.262848479	0.825282242	0.475543749	0.858053937	0.312342286	0.367612901	0.267612901	0.213522328	2.149589417	0.66973223	1.588364078	1.954287754	0.608669711	1.198181025	1.983823239	2.026851834	1.326561993	0.15363773	2.022174524	1.953997235	0.117143515	0.434825378	0.257259502	0.179153681	0.712529479	0.57548367	0.162532884	0.269462938	0.487543015	0.514645283	0.320982442
0	0.130084218	1.271926174	0.247312294	0.034939448	0.650962026	1.004543882	0.812503349	0.277312294	0.234168326	0.571770371	0.77822515	0.805730852	2.002274622	0.738143403	0.278444712	0.91755215	0.77014295	1.014873394	1.024701093	0.567893394	0.313031351	0.689215804	0.119641592	1.747064542	1.647064542	1.834106611	0.941561092	1.703141518	0.512388298	0.836354383	1.677142148	1.952715343	0.96756377	0.97402627	1.575752553	0.064939448	0.79243774	0.855960225	1.034543882	0.842503349	0.268595346	0.264168326	0.80822515	0.263935429	0.196151298	0.333196004	0.507756739	0.378707247	0.584122878
0	0.584016495	0.180533221	0.163145183	0.205913588	0.222737605	0.345238337	0.290599026	0.193145183	0.049623376	0.164953357	0.195835956	0.290773588	0.258776317	0.087700547	0.725469715	0.761059089	0.778033785	0.690385584	0.777814197	0.530517958	0.806746368	0.604634812	0.338254812	0.705890673	0.705890673	0.96005255	0.254529535	0.624784473	0.421731367	0.279653015	0.771301361	0.848015274	0.265986658	0.285362013	0.424352663	0.235913588	0.272963005	0.282832483	0.375238337	0.320599026	0.270942316	0.079623376	0.225835956	0.317291605	0.845030933	0.081801786	0.524925915	0.547892883	0.520646997
0	0.440512824	0.29531075	0.297123194	0.584584185	0.435486517	0.808551826	0.441612066	0.327123194	0.621968041	0.494963785	0.13180982	0.819872447	0.409692203	0.630345976	0.583426257	0.628458784	0.684699253	0.792574039	0.760245316	0.813376244	0.068787423	0.637400203	0.15395675	0.172410985	0.172410985	0.394665586	1.789604375	0.573358402	1.511600698	1.900811651	1.359475211	1.764325629	1.927180007	1.92914532	1.050218737	0.614584185	1.871289608	1.925509179	0.838551826	0.471612066	0.110827004	0.651968041	0.16180982	0.096907947	0.303214422	0.029341307	0.427641678	0.536691488	0.588987507
0	0.271679607	0.141274562	0.546399555	0.313037118	0.116051333	0.914603096	0.040639325	0.576399555	0.546182469	0.007639242	0.408827016	0.869323257	0.210784314	0.76773455	0.249149209	0.647631533	0.035438196	0.50262658	0.620001666	0.038194265	0.035993072	0.256550715	0.339623665	1.121564961	1.121564961	1.13560189	0.100109911	1.241828269	0.186402962	0.392583307	0.30229114	0.008680278	0.598228059	0.549882446	1.49135682	0.343037118	0.140274249	0.457473126	0.944603096	0.070639325	0.516396977	0.576182469	0.438827016	0.333579993	0.352466287	0.59880728	0.097594598	0.184555717	0.107517892
0	0.724637985	0.252214275	4.338588022	2.592226895	2.521200732	3.366311087	2.490730288	4.308588022	2.796554413	2.715896807	0.127626982	3.298639017	0.307018597	4.444728921	0.5189507	0.163727995	0.636178105	0.12194385	0.026338407	0.558913585	0.195757481	0.535634753	0.71133313	0.750082309	0.750082309	0.959047672	0.642786099	0.41268458	0.875259534	0.512216477	0.383007382	0.780322401	0.396573095	0.427393797	0.098178886	2.562226895	0.647697702	0.482600041	3.336311087	2.460730288	0.615537386	2.766554413	0.097626982	0.698021769	0.075594083	0.502124932	0.447028225	0.506704457	0.475115135
0	0.394917564	1.024798166	1.289151881	1.489593318	1.800856629	1.651473625	1.994543284	1.259151881	1.16418774	1.826510121	0.668478936	1.633103505	1.096756365	1.650657708	0.987167229	0.221881217	1.195204154	0.486605857	0.378972858	1.060487816	0.975057905	0.820500918	0.620161958	1.122586104	1.122586104	0.83694976	1.964504267	0.326747409	1.787821557	1.811075966	0.575177829	0.940083731	1.617376509	1.68693353	0.486815628	1.459593318	2.027772066	1.774322349	1.621473625	1.964543284	0.56297966	1.13418774	0.638478936	0.656216212	0.969831876	0.223516191	0.665971383	0.656720833	0.850044783
0	0.592346066	0.233236849	0.328569117	0.414619776	0.366068553	0.212103698	0.314737854	0.298569117	0.276023882	0.364205508	0.127149942	0.173872462	0.294861201	0.310057118	0.368627701	1.069461348	0.777038715	1.062297274	1.133095367	0.731432178	0.289150659	0.54064593	0.195488478	0.035949073	0.035949073	0.019952802	0.781666997	0.245485541	0.912261291	0.880788704	1.030934229	1.144242961	0.921649204	0.918627599	0.501770315	0.384619776	0.825183103	0.902005198	0.182103698	0.284737854	0.256539732	0.246023882	0.097149942	0.226744387	0.541222902	0.365251807	0.363727363	0.485052897	0.322013802
0	0.007676089	0.358269423	2.512700398	2.232070199	2.456609222	1.534665883	2.182289718	2.482700398	2.488345321	2.443383935	0.510265069	1.828334972	0.218167564	1.929196253	0.792738178	0.38993647	0.98613918	0.621134981	0.541576378	0.934192298	0.479090986	0.735696376	0.872690572	0.808558811	0.808558811	0.741243089	0.502647659	0.948314695	0.353844482	0.943205107	0.708867537	0.38119984	1.234899942	1.174481845	1.104546059	2.202070199	0.581525001	1.040460983	1.504665883	2.152289718	0.945192138	2.458345321	0.480265069	0.838448102	0.260081925	1.088648409	0.605113674	0.587973131	0.666568427
0	0.287159129	0.416597954	1.900778466	2.416765941	2.581309768	2.484166941	2.036115709	1.870778466	1.502837236	2.625706314	0.741330107	2.352143349	0.331149194	2.740782923	0.630612379	0.577988739	0.813591957	0.758007241	0.715072346	0.840700609	0.150697147	0.660528714	0.168120676	1.773251914	1.773251914	2.051602084	0.409756066	0.967936259	0.509716128	0.598417087	0.847964452	1.057659469	0.691845366	0.690261421	0.732671817	2.386765941	0.458860325	0.637555541	2.454166941	2.006115709	0.352414649	1.472837236	0.711330107	0.168537774	0.348031472	0.289527667	0.53785784	0.578133709	0.609585769
0	0.09340816	1.055767877	0.258513439	0.279791885	0.406718288	0.126470344	0.405928979	0.288513439	0.099089033	0.383797826	0.032649583	0.06947951	0.863740365	0.227108993	1.109794674	3.372772959	0.214724452	1.938997577	2.661517857	0.150947668	1.409121289	0.327058723	0.256533143	0.046556664	0.046556664	0.052270964	0.065648949	0.161968797	0.171984567	0.239445062	1.008272453	1.06706509	0.354900612	0.330913035	0.179730087	0.309791885	0.091056442	0.27724779	0.156470344	0.435928979	0.189586769	0.129089033	0.062649583	0.255526373	1.683504579	0.173583207	0.857154216	0.275163851	0.999827532
0	0.492551814	0.501199419	0.055295343	0.000901315	0.17351156	0.384764333	0.194043718	0.085295343	0.188192281	0.107391156	0.201272607	0.37965015	0.50894209	0.172176809	0.315691342	0.918753235	0.569659175	0.976067289	1.009809468	0.664050567	0.318898254	0.498243659	0.112651698	0.45194905	0.45194905	0.543816185	0.886283654	0.059363757	0.884299274	1.114360827	1.249777445	1.44929692	1.223642306	1.219227515	0.414728695	0.030901315	0.959189301	1.162456921	0.414764333	0.224043718	0.099930574	0.218192281	0.231272607	0.083872318	0.661253327	0.064043666	0.298150344	0.457774997	0.349563496
0	0.18783283	0.980951759	0.042261431	0.128385704	0.134700405	0.683017881	0.148448155	0.072261431	0.266195817	0.033326687	0.104696792	0.614735483	0.81269981	0.408617658	0.380296201	1.179998667	0.193714893	1.626060111	1.453183089	0.269696532	0.506764146	0.230336966	0.131072485	0.771227116	0.771227116	0.868646444	0.387338526	0.887340466	0.449030048	0.193047001	0.676407986	0.662269087	0.042825252	0.081233031	0.895946326	0.158385704	0.379829072	0.150068774	0.713017881	0.178448155	0.176446392	0.296195817	0.134696792	0.151708908	0.492985192	0.422790979	0.122594374	0.263079075	0.026522238
0	0.063180277	1.095577444	1.026501464	1.234713195	0.181410533	1.59967396	0.325466221	1.056501464	1.358245316	0.406603762	1.308015797	1.540986483	0.866473212	1.523749913	0.197717828	0.449609856	0.081207134	0.217611219	0.363143088	0.101177242	0.09775902	0.253081438	1.248907422	0.721973798	0.721973798	1.114149769	0.753053333	1.195268903	0.802135384	0.716517637	0.330335755	0.201425688	0.669392951	0.685339731	1.340143129	1.264713195	0.780869119	0.70886647	1.62967396	0.355466221	1.416039889	1.388245316	1.338015797	1.255915113	0.90507959	1.486569011	0.34435711	0.335721638	0.341801339
0	0.419280831	0.365735419	0.388033714	0.593774645	0.592390243	0.075673474	0.314737854	0.418033714	0.430128428	0.563603952	0.473286419	0.178895957	0.320924982	0.313954881	0.381689998	1.481482017	0.079410676	2.752467157	2.081598285	0.785651753	0.80432831	0.091952809	0.301596097	0.452340121	0.452340121	0.460233687	0.90452729	1.026031465	0.904672766	1.025108458	0.675374013	0.422558609	1.107580269	1.079743656	1.256389904	0.623774645	0.95159723	1.054478663	0.105673474	0.344737854	0.281906195	0.460128428	0.503286419	0.290086265	1.064767331	0.117197229	0.197757655	0.265361654	0.022113752
0	0.685308107	0.112121243	0.437601608	0.651030325	1.034621771	0.723428835	1.028174303	0.407601608	0.48149661	1.015815972	0.457652513	0.591295731	0.055396771	0.604566151	0.231330831	0.225351008	0.449827672	0.489513559	0.382408134	0.420646797	0.260923947	0.37874635	1.067300159	0.347033252	0.347033252	0.557635949	0.988540202	0.4937811	1.171769024	0.890723329	0.178529183	0.39567287	0.764767347	0.819766313	0.814300911	0.621030325	1.027264869	0.866939763	0.693428835	0.998174303	0.968156512	0.45149661	0.427652513	1.062355064	0.169446285	1.025617833	0.488713299	0.403527068	0.306205027
0	0.102517682	0.541734198	0.450089551	0.567961569	0.522801441	1.022645486	0.909637105	0.420089551	0.644798344	0.595372936	0.676553417	0.969949831	0.44683107	0.801657537	0.154838991	0.703234834	0.485598321	0.842249926	0.826160158	0.49039748	0.435920277	0.374506123	0.284496861	0.854299696	0.854299696	0.641080712	0.027884576	0.588345954	0.159154683	0.31314655	1.176154296	0.311659238	0.552210194	0.471091485	0.541522686	0.537961569	0.060577667	0.380016184	0.992645486	0.879637105	0.255643071	0.614798344	0.646553417	0.269916886	0.279483231	0.112459384	0.340431606	0.411893868	0.256473626
0	0.680677333	0.075302724	0.514860742	0.800633876	0.782222254	0.528632601	0.776057663	0.484860742	0.726922369	0.789012874	0.263426962	0.55098474	0.183201669	0.578718929	0.717949008	1.231816302	0.166312456	1.7813531	1.55019447	0.184619497	1.141097251	0.515590043	0.120988369	0.167202045	0.167202045	0.3846953	0.102996813	0.393271607	0.17717347	0.410840904	1.082951759	1.126894192	0.649201119	0.578842293	0.07283242	0.770633876	0.137116976	0.481155916	0.498632601	0.746057663	0.097988092	0.696922369	0.233426962	0.130283826	1.275870179	0.302367591	0.434923373	0.487871639	0.551003704
0	0.575121584	0.326949033	0.13079847	0.205913588	0.403747445	0.43343914	0.542715666	0.10079847	0.049623376	0.305697316	0.64194185	0.374486384	0.387306663	0.167194945	0.59494101	0.590305172	0.660194736	0.415016308	0.543357753	0.466330448	0.481483645	0.537176653	0.172176154	1.201921882	1.201921882	1.462960855	0.043347248	0.924349957	0.221492278	0.062989593	0.893897867	0.987601939	0.057128021	0.0696496	0.808709614	0.175913588	0.050840607	0.065403986	0.40343914	0.512715666	0.285337369	0.019623376	0.61194185	0.195215406	0.792752457	0.315002986	0.486045049	0.516611481	0.461552158
0	0.259392919	0.124162097	5.00715706	3.028108845	2.822692465	3.751527008	2.911818718	4.97715706	2.729966029	3.035622129	0.016585743	3.649920762	0.050844419	5.154916152	0.8254308	0.165612633	0.958830485	0.11992837	0.02844625	0.845918205	0.730951373	0.721048319	0.137192216	1.73026364	1.73026364	1.580048804	1.482633836	0.309941558	1.532135893	1.006959879	0.647858071	1.232261595	0.641125877	0.732750104	0.310384097	2.998108845	1.456136782	0.903542492	3.721527008	2.881818718	0.021089093	2.699966029	0.013414257	0.186303536	1.351493863	0.313008957	0.587096422	0.61998695	0.699334419
0	0.696626524	0.534355402	0.559369415	1.109075764	0.828387972	0.368183555	0.682184446	0.589369415	1.120745097	0.827619877	0.006146138	0.538101594	0.631858538	0.570341384	0.598708592	0.621251342	0.72160607	0.461747981	0.584486047	0.45564359	0.50244026	0.535634753	0.786373384	1.853147416	1.853147416	1.930731549	0.079535791	1.122373598	0.082496494	0.462717667	1.084501636	0.269268173	0.77525194	0.673936235	1.35590828	1.139075764	0.125844345	0.551865014	0.398183555	0.712184446	0.563888498	1.150745097	0.036146138	0.775481498	1.241446862	0.316903529	0.496140382	0.530504537	0.45698564
0	0.707366797	0.273949799	0.531814066	1.007493106	0.812841428	0.405340022	0.628542608	0.561814066	1.038936511	0.809674193	0.207922904	0.510718868	0.217420242	0.552347043	0.522670541	0.216168938	0.715994474	0.481806292	0.373309936	0.674058275	0.086089672	0.573025846	0.316718031	2.005340839	2.005340839	1.600762675	1.078062396	0.485742494	1.256596644	0.835775161	0.842805907	1.377322106	0.634678067	0.688222686	0.099581628	1.037493106	1.078264495	0.782420729	0.435340022	0.658542608	0.184195106	1.068936511	0.237922904	0.350228727	0.349029066	0.227375564	0.481139881	0.539891038	0.436061442
0	0.539589404	0.103021302	0.524603653	0.723061664	0.271983589	0.754471458	0.143083971	0.554603653	0.711702167	0.355243051	1.073298437	0.753791754	0.084474908	0.703134816	0.383925539	0.049375258	0.306617661	0.239553952	0.099077935	0.469526693	0.018090767	0.455841388	1.219257367	0.28957295	0.28957295	0.465007757	0.548585365	0.240215146	0.440599475	0.578022582	0.550668884	0.593347755	0.6038755	0.588944401	0.334948594	0.753061664	0.569731931	0.586884251	0.784471458	0.173083971	1.196930284	0.741702167	1.103298437	1.173946171	0.297787362	1.129022043	0.474289792	0.444778741	0.546982322
0	0.544843321	0.560206214	0.147170543	0.36871014	1.027961292	0.606868387	1.505008217	0.247170543	0.237139538	0.828473748	1.916307114	0.510994182	0.45633225	0.302611942	0.193089286	0.570950723	0.265660574	0.346080657	0.489801185	0.339635447	0.460017502	0.113281918	1.35772716	2.339351712	2.339351712	2.168252607	0.496194047	1.397255989	0.390162374	0.821308052	0.116018999	0.367752219	1.036212405	0.98621558	1.583231501	0.46871014	0.567879331	0.892900234	0.706868387	1.605008217	1.667911298	0.337139538	2.016307114	1.355625809	0.549459645	1.169570081	0.287213779	0.290136137	0.13494917
0	1.132486987	1.420302939	0.008861683	0.637881651	0.232657662	0.185226929	0.007059883	0.108861683	0.845397335	0.240346782	0.328446669	0.297090671	0.972899915	0.089070224	0.859522342	0.539293776	0.836372637	0.389600087	0.508730389	1.371312089	0.740738013	0.975651543	0.421202015	0.759354845	0.759354845	0.564656571	0.855369827	0.251896541	0.846133681	0.969222199	0.012172811	0.353049118	1.035952109	1.01734684	0.463327358	0.737881651	0.907719187	0.996159203	0.285226929	0.107059883	0.275996983	0.945397335	0.428446669	0.436445081	0.996742543	0.056301637	0.755876264	0.762609992	1.188136684
0	0.474079838	0.328044085	0.38615008	0.667388642	0.920970857	0.192722641	0.853075729	0.48615008	0.615507217	0.867818802	0.521065916	0.286378515	0.32878692	0.367418853	0.096978408	0.331640801	0.047635949	0.552654026	0.480787558	0.009315354	0.56311144	0.027706426	0.892361323	0.843595085	0.843595085	1.012210291	0.429865556	0.97941237	0.306109359	0.409021	0.699474678	0.699838766	0.386985195	0.391077674	1.175354448	0.767388642	0.448310427	0.405507493	0.292722641	0.953075729	1.015832701	0.715507217	0.621065916	0.90553408	0.053289155	0.631143619	0.036721573	0.11538587	0.014177947
0	0.144318404	1.291566689	0.102564979	0.220953547	0.526703536	0.821078956	0.47910806	0.002564979	0.164528139	0.378815416	0.352230156	0.718354674	1.015297792	0.512405124	0.662871998	0.346448268	0.281253418	0.130932822	0.220175096	0.708258204	0.844680762	0.527667748	0.383865922	1.482985651	1.482985651	1.649840338	0.73380186	1.435315484	0.551408276	0.849226591	0.546900775	0.519962037	0.950669926	0.905657805	1.837118265	0.120953547	0.765036454	0.87863342	0.721078956	0.37910806	0.518238348	0.064528139	0.252230156	0.413730985	0.537487731	0.426472091	0.430534683	0.166614159	0.82880361
0	0.752059464	0.544961513	0.558157951	0.959736513	1.326667516	0.364543879	1.420522321	0.458157951	0.796481964	1.227917549	1.252472084	0.431838693	0.545397491	0.528501877	0.44842489	1.388053701	0.525730044	2.064532264	1.759955853	0.57248284	0.651585547	0.25594169	1.073769938	1.644332542	1.644332542	1.702385685	0.913827608	1.4719935	1.04095852	0.852767703	0.894126721	0.821710233	0.778711439	0.806617483	1.902142763	0.859736513	0.943332433	0.838987705	0.264543879	1.320522321	1.271139077	0.696481964	1.152472084	1.105478421	1.013684387	1.311069271	0.381612306	0.408556889	0.431921235
0	0.236510046	0.811488527	1.515738716	2.143151944	1.672737849	0.853637547	1.543189243	1.415738716	2.279901381	1.648689407	0.064375516	1.138779315	0.86712	1.027738175	0.969242611	0.951082124	0.72163422	1.185668628	1.126697659	0.699785194	1.849903504	0.685422676	0.239078966	0.897664297	0.897664297	1.008921223	0.000197089	1.12098591	0.134837296	0.250255356	0.239195621	0.235714546	0.421056614	0.3840926	0.94794493	2.043151944	0.03596575	0.305346641	0.753637547	1.443189243	0.02496179	2.179901381	0.035624484	0.244671948	1.570099926	0.543990405	0.616444597	0.529356679	0.830721374
0	0.70424561	0.701011127	0.497234625	0.994300105	0.830077017	0.620598819	0.83966527	0.397234625	0.921813784	0.857994608	0.288672609	0.704817061	0.689039875	0.632227353	0.910789122	0.581424614	0.784688636	0.456462755	0.566131465	0.780334649	1.365083227	0.684651725	0.31778256	0.066948277	0.066948277	0.12959938	1.114758461	0.269591446	1.025868069	1.318611318	0.844126836	0.917057419	1.403462218	1.405388419	0.617711078	0.894300105	1.195875784	1.361631505	0.520598819	0.73966527	0.34131225	0.821813784	0.188672609	0.342532832	0.651341035	0.007597959	0.553686348	0.53203891	0.7960581
0	0.43965433	1.735195189	0.34094043	2.363468475	3.146740902	0.333707339	2.7194707	0.24094043	0.946466021	2.941000467	0.293152745	0.50180641	2.248833959	0.293655859	1.325924051	0.969145805	1.382205585	0.990177546	1.03672491	1.153000974	2.549976849	0.977936721	0.29208106	0.894152259	0.894152259	0.8401406	1.033092969	1.204909393	0.846639689	1.400780976	0.844058044	0.548856296	1.670753619	1.590018714	0.996475765	2.263468475	1.10207046	1.48585832	0.233707339	2.6194707	0.11721328	0.846466021	0.193152745	0.300601264	2.217634941	0.583708219	0.845527659	0.777732649	1.057105087
0	0.442440221	1.025320282	0.284439156	2.463204176	3.272830578	0.255259059	2.791887182	0.384439156	1.796894812	3.033992885	0.204952736	0.152696275	1.126066439	0.225307924	0.916760135	0.659126633	0.849083858	0.469208297	0.602485342	0.818198354	0.988388507	0.785199126	0.621281598	1.695167686	1.695167686	1.93656076	0.309894052	3.532126632	0.375579119	0.679859979	0.76482731	1.345682118	0.973190399	0.883466206	2.849763567	2.563204176	0.350266231	0.765439433	0.355259059	2.891887182	0.85884872	1.896894812	0.304952736	0.614572366	0.380281005	0.822060526	0.711587932	0.611037105	0.820226656
0	0.589938067	0.073634767	0.636044846	0.823562578	0.904765453	1.115377336	0.944301086	0.736044846	0.809218328	0.977063334	1.349390151	1.124738882	0.012775936	0.899844922	0.343013796	1.397983578	0.68682	2.345888759	1.878231905	0.684856654	0.63581761	0.101181858	0.847643082	1.305206195	1.305206195	1.253535187	0.332332163	1.741593707	0.333740977	0.693172248	0.417068425	0.110475596	0.952869574	0.886007672	1.885352008	0.923562578	0.385644856	0.774456702	1.215377336	1.044301086	0.619844969	0.909218328	1.449390151	0.834956682	0.110755616	0.72324019	0.024052039	0.044055539	0.273709486
0	0.080593481	0.840190586	0.239457243	1.42017415	1.552678324	0.3340538	1.39570842	0.339457243	1.195115518	1.41377663	1.088824148	0.043619908	1.036093308	0.151538591	0.86763633	1.373843867	0.097155127	2.250064113	1.826216651	0.270917527	1.636150344	0.604612457	0.082524281	1.433042901	1.433042901	1.77410083	0.139317069	3.212785571	0.210905027	0.117644762	2.729938033	1.90053926	0.28060441	0.242067516	2.024697898	1.52017415	0.097665006	0.169018815	0.4340538	1.49570842	0.221155736	1.295115518	1.188824148	0.042836002	1.828951079	0.315910808	0.588535352	0.50100198	0.912728338
0	0.606996386	0.115199235	0.063378898	0.44128672	0.364708683	0.838448778	0.36899237	0.163378898	0.51971905	0.217337385	0.650534921	0.68889437	0.208562004	0.486422365	0.782350924	0.969594742	0.689103604	1.086264555	1.087021753	0.486263837	1.042878817	0.618875039	1.195432085	0.314745833	0.314745833	0.646812446	0.061004342	0.649499398	0.12244579	0.069913006	0.2606204	0.248747181	0.107487846	0.080045759	0.659003244	0.54128672	0.054962457	0.075262867	0.938448778	0.46899237	1.271856142	0.61971905	0.750534921	1.19097091	1.788674834	1.56365722	0.575394514	0.554188153	0.558267752
0	1.257541402	1.328501077	1.153865402	1.544236828	1.45463582	1.578279074	1.692195265	1.253865402	1.751580671	1.503433481	0.361929511	1.52914513	0.956351578	1.511242638	0.230816557	0.148775395	0.086190157	0.117227837	0.010805766	0.193912559	0.553451937	0.067656275	0.35924244	0.268857649	0.268857649	0.012928591	1.115885478	0.980649202	1.265539572	1.292653092	0.707110082	0.932769784	1.404937259	1.374137483	1.29839125	1.644236828	1.180611207	1.334241633	1.678279074	1.792195265	0.384256542	1.851580671	0.461929511	0.338314066	0.492917341	0.544638262	0.15530911	0.078281585	0.252655992
0	0.710229855	0.855234391	0.014084581	0.138702235	0.665503378	0.597120076	0.874157232	0.085915419	0.035502887	0.651795791	0.520913766	0.491667982	0.649614203	0.282544204	0.408566727	0.220653244	0.514790357	0.038724579	0.092044837	0.428610901	0.652796503	0.261164821	1.396305535	1.394666798	1.394666798	1.167577056	1.08161922	1.365775808	1.237396192	1.327319874	1.269997839	0.70017902	1.505814242	1.44818161	1.94690993	0.038702235	1.148873605	1.385669623	0.497120076	0.774157232	1.16150483	0.064497113	0.420913766	1.364580876	0.586924989	1.146824366	0.018906817	0.076994234	0.290401312
0	0.268624039	0.234555308	0.582670093	0.557917242	0.475717534	0.884332889	0.521987299	0.482670093	0.705507217	0.559319492	1.064147366	0.90365954	0.285392573	0.781315908	0.179475562	0.745912904	0.113875079	0.67141306	0.760465084	0.586383977	0.322837854	0.189466435	0.611016535	0.895467682	0.895467682	0.694592262	1.102347236	0.455256591	1.278675106	1.046563206	0.114467869	0.65652903	0.96262887	0.997215336	0.775306216	0.457917242	1.146399292	1.033518321	0.784332889	0.421987299	0.464490962	0.605507217	0.964147366	0.637044548	0.413417546	0.137259429	0.009314746	0.074033482	0.451495299
0	1.147502464	2.214648085	1.008667985	2.136776985	2.067868421	2.054591684	2.020154016	0.908667985	2.271173889	2.146342208	3.437329738	2.106998854	3.651724197	1.42353376	0.978959357	1.40149533	0.749026491	1.711773602	1.612926742	0.548980878	1.245500125	0.814048142	3.025116184	0.962515769	0.962515769	1.507796736	0.540765702	1.521014374	0.470431384	0.689689307	1.913511024	1.85544867	0.733714065	0.754231549	1.551194239	2.036776985	0.603700767	0.717188707	1.954591684	1.920154016	3.31285384	2.171173889	3.337329738	2.994119019	2.500835131	2.957476088	0.797164621	0.732115618	0.795988635
0	1.049137866	0.328461639	0.659870409	0.749711967	1.607980138	0.803183006	1.694279849	0.559870409	0.608366811	1.518583026	2.629629294	0.750008822	0.315464138	0.811539388	0.85975796	1.240122367	0.767227953	1.334575309	1.346207318	0.516645177	0.913914831	0.753143062	2.34680872	0.304016758	0.304016758	0.461888586	1.319437054	1.211657648	1.498746302	1.347591927	0.895458236	1.066212606	1.325060159	1.346239448	1.700435582	0.649711967	1.371517751	1.353157619	0.703183006	1.594279849	2.524903114	0.508366811	2.529629294	2.367732104	2.307890087	2.52351686	0.859641727	0.751704222	0.783831274
0	0.460066608	0.410733686	0.36772724	0.720421808	0.742427658	1.030553438	0.706717567	0.26772724	0.847380451	0.829738822	0.095731968	1.055029712	0.40154442	0.68949148	0.235046219	0.267357857	0.37917564	0.043969891	0.18296436	0.316098439	0.12381669	0.259148739	1.022529294	0.707299698	0.707299698	0.73168515	0.745463466	0.193151977	0.957158556	0.852953048	0.197491485	0.780749195	0.874809244	0.891678416	0.396090652	0.620421808	0.815385815	0.87496546	0.930553438	0.606717567	0.887291809	0.747380451	0.004268032	1.036626576	0.749676002	1.117774593	0.332157897	0.19400226	0.259999844
0	0.485145727	0.455983353	0.382503955	1.405643009	1.035199035	1.043031753	0.905192369	0.482503955	1.343939544	1.103795075	0.380348989	1.10753542	0.469331928	0.708642034	0.068107946	0.110589444	0.27387917	0.159111379	0.046658039	0.231465568	0.196875985	0.170489445	0.997306938	0.080120156	0.080120156	0.221107995	0.358532115	0.398393755	0.480777476	0.312055373	0.108594912	0.256587224	0.223948677	0.270359645	0.642449955	1.505643009	0.397361332	0.298563931	1.143031753	1.005192369	0.902638661	1.443939544	0.480348989	1.001585171	0.267544203	1.121455173	0.175251333	0.167411824	0.101139211
0	0.470598564	1.112170608	0.550817807	0.664751926	0.597079761	0.507073626	0.429673512	0.650817807	0.499922872	0.59861279	1.270112757	0.444503606	0.950755795	0.587097285	1.144468261	0.31214789	0.954194612	0.599270878	0.464631451	1.029213143	1.247220788	0.95432716	0.613221524	0.735477024	0.735477024	0.360728002	1.706993147	1.528974156	2.088349015	2.10437775	1.455499122	1.354497256	2.392543315	2.30361458	2.544533203	0.764751926	1.803718984	2.197496753	0.607073626	0.529673512	0.635162941	0.599922872	1.370112757	0.561002241	0.754666235	0.473413602	0.308259847	0.47811322	0.832945333
0	1.081563758	1.850590798	0.993066341	1.488494933	1.246653042	1.971028	1.261122005	1.093066341	1.727051664	1.36972362	1.984503762	1.979464501	2.615017536	1.39277031	1.107637306	0.966967765	1.078052507	0.833224195	0.94630818	0.96640346	1.22588276	0.969009168	1.196072145	1.751091341	1.751091341	2.01751175	0.720147198	2.492242235	0.579867089	0.69283707	2.38893452	2.061630921	0.65789406	0.672545307	2.133185723	1.588494933	0.737419245	0.686854664	2.071028	1.361122005	0.916604011	1.827051664	2.084503762	1.19354273	1.415615073	1.167880883	0.942982308	0.82209037	1.038051316
0	0.881563758	1.872879151	0.806413485	1.73361167	1.376545523	1.828358621	1.283735634	0.906413485	1.835260756	1.48530975	0.186851275	1.854126125	2.94375	1.211453517	0.961586171	0.356978331	0.983608924	0.118958869	0.2323193	0.955925042	0.948149846	0.834539951	0.285169068	1.309036625	1.309036625	1.477634291	0.342550252	1.498110244	0.155520018	0.265308547	1.434174786	1.162766657	0.217091888	0.219680681	1.238041818	1.83361167	0.341367053	0.249529313	1.928358621	1.383735634	0.500126618	1.935260756	0.286851275	0.314282544	0.872645889	0.158991326	0.799695384	0.690585094	0.956785814
0	0.752157381	0.552285857	0.776764432	1.29772972	0.971324377	1.354270708	0.91360695	0.676764432	1.57271227	1.067952672	0.111292525	1.418961645	0.42881249	1.075791177	0.126791721	1.097074641	0.49420578	1.121578671	1.174379351	0.560139074	0.695602488	0.412830093	0.485098933	0.480464739	0.480464739	0.285148509	0.459525316	0.400977224	0.532373291	0.139400202	0.909801274	0.649477494	0.470284697	0.366253508	0.110863623	1.19772972	0.435942029	0.231175559	1.254270708	0.81360695	0.392749372	1.47271227	0.011292525	0.50225079	0.81175094	0.313563818	0.323785581	0.419320669	0.215348895
0	0.310799993	0.25634207	0.257266379	0.063962167	0.157001874	0.497544537	0.405982272	0.157266379	0.126242787	0.211151794	0.846191922	0.546628042	0.276974477	0.342146924	0.349839068	0.477069954	0.615006065	0.65736993	0.614244751	0.597981679	0.002277243	0.456064938	1.012546379	1.243130913	1.243130913	0.55406502	0.220376617	0.563571018	0.469322656	0.15807205	0.061274221	0.242566108	0.077910126	0.114673205	0.577233075	0.036037833	0.230074413	0.141603122	0.397544537	0.305982272	0.895679852	0.026242787	0.746191922	1.023880198	0.065844321	0.783736559	0.388801767	0.431522419	0.42832154
0	0.716933132	1.384480779	0.437817084	0.802216534	0.573878863	0.88190147	0.505744826	0.337817084	0.851420349	0.636059596	0.867262978	0.76786158	1.706600765	0.666945698	1.101139408	0.70522209	1.095204154	0.669325267	0.74167038	0.944753018	2.175712875	0.770227218	0.10230131	0.312012373	0.312012373	0.144281206	0.707299062	0.263869223	0.644645553	0.707800896	0.00217539	0.065904348	0.643171963	0.688048102	0.061259696	0.702216534	0.750905674	0.703950438	0.78190147	0.405744826	0.194567561	0.751420349	0.767262978	0.208616016	2.233702178	0.080365761	0.661851134	0.579361121	0.917049964
0	0.935194349	1.938329901	0.805468762	1.977410049	1.780243196	1.764553949	1.57340156	0.705468762	1.848578433	1.856138884	1.751471902	1.820915973	3.461106013	1.203377946	0.403573552	0.909091564	0.704711922	1.00962946	1.017497257	0.732371926	0.411192268	0.582439176	0.228648755	1.052624778	1.052624778	1.262395917	0.690171545	0.746894293	0.572166956	0.75842896	1.675753493	1.76832508	0.819991641	0.7887733	0.751362034	1.877410049	0.71617459	0.776622305	1.664553949	1.47340156	0.418757541	1.748578433	1.651471902	0.221317291	0.141183613	0.118458887	0.566266924	0.510960709	0.532699292
0	0.165319059	0.86021889	0.135992233	0.522051933	0.751237164	0.366992334	0.635485283	0.235992233	0.592596323	0.716431119	0.357681057	0.424386562	0.7733436	0.219332385	0.375779203	0.33706934	0.346699903	0.141521657	0.209397162	0.389971972	0.185578716	0.451763087	0.820745647	0.534077975	0.534077975	0.302675189	1.262689385	0.970243612	1.652796754	1.081933643	0.51440597	0.253001944	0.874917562	0.960734189	1.370966686	0.622051933	1.303179189	1.03816525	0.466992334	0.735485283	0.835232548	0.692596323	0.457681057	0.792072009	0.403826513	0.956405243	0.556862727	0.495575589	0.429312669
0	0.730509508	1.585281817	0.487509823	0.695093004	0.677228127	1.109370168	0.646554652	0.587509823	0.788637016	0.759258402	0.92544521	1.011614366	2.089129268	0.788419441	1.113745359	0.548587216	1.133930348	0.404126062	0.521296347	0.997838725	2.113214861	0.783333374	0.625357871	0.762072509	0.762072509	1.0407288	1.623812747	2.363310414	1.67015965	1.129022455	0.267194162	0.237754747	0.790776709	0.853371682	1.403559652	0.795093004	1.579379665	1.026548089	1.209370168	0.746554652	0.387895799	0.888637016	1.02544521	0.553925662	2.116188706	0.986504285	0.664372187	0.576473371	0.901813532
0	0.573239212	0.493984135	0.471813534	0.493774645	0.041175396	0.781109434	0.052130292	0.571813534	0.828590046	0.070652786	0.596383666	0.77210204	0.387501225	0.669232219	0.702433546	0.111912632	0.757387777	0.37821979	0.26908435	0.809291007	0.451281858	0.631456149	0.619206325	0.454044271	0.454044271	0.447773712	0.762420296	0.906553272	0.922328471	0.536491741	0.336867943	0.289035611	0.355770028	0.396605422	0.625278281	0.593774645	0.759042975	0.486549218	0.881109434	0.152130292	0.694812943	0.928590046	0.696383666	0.612452229	0.241112929	0.458733474	0.533155074	0.506264639	0.64802787
0	0.799646011	0.932703128	0.561664461	0.237576164	0.231165731	0.528607386	0.276084967	0.661664461	0.556763782	0.147115665	0.409459752	0.564643947	0.882384323	0.62149178	1.101741569	0.250987895	1.123646731	0.235500153	0.112125211	1.107220393	1.260098974	0.911249514	0.131782096	0.510428878	0.510428878	0.398712553	0.865480053	0.67251127	0.971907058	0.890704562	0.239958675	0.410136982	0.87521907	0.88784282	0.474366644	0.337576164	0.899775128	0.895082481	0.628607386	0.376084967	0.180494082	0.656763782	0.509459752	0.119912859	1.430936535	0.553760532	0.80322923	0.748761039	1.027444798
0	0.039898015	0.113933411	0.437021985	0.478181541	0.185298907	0.816778529	0.237044713	0.337021985	0.38305267	0.074281479	1.876806977	0.700975496	0.091836407	0.6760994	0.664750701	3.133178053	0.219249788	1.880158406	2.529758031	0.395613692	1.230181264	0.014835416	1.880540949	0.760436493	0.760436493	1.059778222	1.001002326	0.050367235	1.124461898	1.273495876	2.112592173	1.907495289	1.458170895	1.406564602	0.393420077	0.378181541	1.075726571	1.336139503	0.716778529	0.137044713	1.787996387	0.28305267	1.776806977	1.839428636	1.423888729	2.205504833	0.225801062	0.120073846	0.060553486
0	0.736486965	0.76672583	0.281593928	0.430160648	0.193748457	0.252878306	0.126263052	0.181593928	0.474373883	0.16475828	0.023065408	0.154601109	0.659494326	0.055372581	0.96299651	0.388386097	1.216507466	0.622280796	0.540639153	1.067245521	0.844798375	0.821249514	0.725113976	1.50404713	1.50404713	1.454912974	2.102664567	0.018532216	1.904361104	1.973628611	1.083375028	1.660840711	1.793841832	1.868501146	0.21065529	0.330160648	2.168799266	1.942989371	0.152878306	0.026263052	0.58974245	0.374373883	0.076934592	0.787186194	0.823524234	0.489803728	0.650855878	0.66860424	0.796059065
0	0.743706537	1.464985584	0.692721463	1.542345544	1.303948514	1.740496796	1.259562575	0.592721463	1.611109241	1.409676611	0.267861018	1.73665773	2.551465345	1.099670262	0.079325409	0.258143475	0.439089353	0.514904772	0.414496662	0.297435068	0.395490763	0.268522801	0.517419171	1.262490641	1.262490641	1.43727787	1.292226403	0.236202545	1.54531249	1.415401616	1.80705517	1.951386809	1.472850472	1.463129361	0.131871341	1.442345544	1.360898591	1.444021642	1.640496796	1.159562575	0.275616667	1.511109241	0.167861018	0.550120767	0.055236714	0.378090913	0.461684787	0.236209107	0.237058233
0	0.036018882	0.298018283	0.017497661	0.312316232	1.34512785	0.383976866	1.41862189	0.082502339	0.17058218	1.195747024	2.683450181	0.213170805	0.447612115	0.337935608	0.275956794	0.879992248	0.568910196	0.948957612	0.975817986	0.62565648	0.33434786	0.467427999	2.485770141	0.360458839	0.360458839	1.021778128	0.433182022	0.45536181	0.352620096	0.877264171	4.733818102	2.753711647	1.230098837	1.118206922	0.503542833	0.212316232	0.498069033	0.98085688	0.283976866	1.31862189	2.247829764	0.07058218	2.583450181	2.458342851	0.139775938	2.210679741	0.477998337	0.424819264	0.472574946
0	0.705434416	0.969797353	0.589651825	0.615805985	0.40989485	1.115366367	0.44175592	0.689651825	0.937568329	0.521951408	0.516743273	1.123174747	1.084946754	0.865890993	0.90356903	0.403142784	1.006185913	0.172290246	0.317540328	0.841070351	1.118649017	0.720389143	0.668243695	1.126455362	1.126455362	1.060466594	0.033045733	1.112978946	0.009760368	0.434708137	0.377151037	0.022348077	0.744619976	0.654344985	1.24003087	0.715805985	0.078128499	0.526240247	1.215366367	0.54175592	0.455709378	1.037568329	0.616743273	0.672566055	0.959786333	0.804023328	0.625094119	0.556478838	0.742713925
0	0.161065251	0.005077663	0.259879382	0.222448382	0.876371826	0.072838578	0.924007311	0.359879382	0.012625614	0.764393603	0.745873404	0.095735611	0.056100095	0.23806635	0.666568229	1.084806848	0.549441038	1.449858096	1.32150989	0.223379015	0.999968808	0.486405703	1.350038133	0.865592966	0.865592966	0.742127091	0.18334692	0.493956686	0.529741916	0.150032737	0.591427226	0.919474215	0.083489324	0.124000248	0.632414106	0.322448382	0.196466429	0.13921825	0.172838578	1.024007311	1.33803287	0.112625614	0.845873404	1.319609464	0.716136574	0.857353378	0.433187971	0.424451007	0.433747245
0	0.217768959	0.006043269	0.083804806	0.058069172	0.706450568	0.163744162	0.828793048	0.183804806	0.122972079	0.607989747	1.557872538	0.090049312	0.007765463	0.233589324	0.38578633	0.35920025	0.62367361	0.585780853	0.509742529	0.598294397	0.026491613	0.484478327	1.671601182	0.592782306	0.592782306	0.85811202	0.007621793	0.661542459	0.138109523	0.013569557	0.842705972	0.926577052	0.037667412	0.026363179	0.847104621	0.158069172	0.002466442	0.019436772	0.263744162	0.928793048	1.606016983	0.222972079	1.657872538	1.629058071	0.389128689	1.785108302	0.446115037	0.404097316	0.428747113
0	0.294830228	1.47983402	0.280654648	1.543287233	2.413385688	0.532263443	2.116959766	0.180654648	0.295268039	2.197045705	0.658920531	0.340512537	1.991106484	0.448337552	0.982197751	0.147861512	1.016758234	0.428706738	0.30387062	1.045210933	0.927386571	0.840048378	0.055653829	1.123304151	1.123304151	1.248114921	0.075666624	1.313459166	0.117315486	0.167778959	0.506390323	0.695063198	0.294698144	0.247153906	0.918267743	1.443287233	0.069362769	0.201578635	0.432263443	2.016959766	0.254419309	0.195268039	0.558920531	0.066921299	0.770928813	0.212375129	0.766483435	0.673856387	0.962569684
0	0.400431869	0.511695933	0.3328279	0.547777187	0.983725625	0.275008726	0.928793048	0.2328279	0.19062915	0.867545734	0.45127187	0.232024384	0.450153256	0.366377897	0.751806758	0.327131537	0.77348155	0.054214196	0.205691407	0.748077011	0.581308486	0.691254955	0.40383224	0.934553213	0.934553213	0.848562245	0.445997023	0.98799114	0.49616123	0.67439395	0.497274049	0.302882939	0.840994226	0.795448493	1.032839905	0.447777187	0.481595616	0.726644531	0.175008726	0.828793048	0.543640941	0.09062915	0.35127187	0.419859159	0.362892829	0.289917663	0.562112624	0.585640698	0.603381242
0	0.661802315	1.021060689	0.077126811	0.479439762	1.003006514	0.359294219	1.132632033	0.022873189	0.099307937	0.939494847	0.866267382	0.366305587	0.972047318	0.161692495	1.100697988	0.171818999	1.235399444	0.450173772	0.328397412	1.145841638	1.243176298	0.89440038	0.909417504	0.187112121	0.187112121	0.059991754	2.837417447	1.571406896	2.495357382	2.058124751	0.371336177	0.808121282	1.504832063	1.616299584	1.310814827	0.379439762	2.785099648	1.89459223	0.259294219	1.032632033	0.928023907	0.000692063	0.766267382	0.967467804	0.99831522	0.489127845	0.76582754	0.719643861	0.991151248
0	0.887218911	2.586127896	0.697851007	0.587284178	0.101406482	1.196634671	0.098482387	0.797851007	1.228308229	0.160420044	0.381078649	1.199433446	4.04402869	0.960993969	1.510599769	1.134267687	1.548430196	1.402638269	1.326003907	1.30638099	4.322415692	1.018501036	0.097550446	1.001006996	1.001006996	0.910134917	2.62515055	2.727494582	2.087258778	2.664164646	1.087898431	0.945963534	2.563534113	2.63530462	1.826880455	0.687284178	2.74654873	2.668147039	1.296634671	0.198482387	0.223148203	1.328308229	0.481078649	0.10978028	3.37315676	0.706468466	0.876538655	0.780246664	1.187472334
0	0.287895223	0.361387022	0.180852156	0.168069172	0.578166723	0.322845484	0.812734728	0.280852156	0.303365514	0.554691401	1.428099458	0.372277935	0.349408759	0.167893007	0.440656183	0.181448736	0.485631098	0.226482053	0.080592754	0.500591797	0.060191683	0.505048083	1.463853767	0.323313494	0.323313494	0.270123426	0.165821646	0.111631428	0.111493692	0.284540769	0.793884208	0.699098525	0.373921337	0.349686237	0.214536424	0.268069172	0.187504222	0.311945285	0.422845484	0.912734728	1.386605664	0.403365514	1.528099458	1.439447307	0.322804714	1.328476503	0.483887093	0.486825313	0.480982442
0	0.756130733	0.752364767	0.732304547	0.916042598	0.653613987	1.369826865	0.632218677	0.832304547	1.23591833	0.772747716	0.233500406	1.414125079	0.763390578	1.049153287	0.606351886	0.32726948	0.739230784	0.584190491	0.483642138	0.766971239	0.165419687	0.651528655	0.744132395	1.326538632	1.326538632	1.248840386	0.787012893	0.57621991	0.753708481	0.822309741	0.487123681	0.983896787	0.819970837	0.829501912	0.162674866	1.016042598	0.826871824	0.829936912	1.469826865	0.732218677	0.530777938	1.33591833	0.333500406	0.755337332	0.771861297	0.925081929	0.671740113	0.575888959	0.744122878
0	4.932457419	0.683132596	8.747509926	3.379928116	4.24303285	2.557850651	4.337003503	8.647509926	3.512925627	4.238654072	2.299268455	3.22991338	0.505000226	4.255026811	0.748160944	2.515563803	0.127890779	1.722200633	2.176915805	0.315110594	1.243795309	0.139583651	1.66557446	1.25330605	1.25330605	0.105946893	0.488927928	0.495553803	0.547503634	1.11208721	2.711017265	1.781921554	1.615380191	1.452682756	0.925889906	3.279928116	0.570121511	1.257520011	2.457850651	4.237003503	1.5312936	3.412925627	2.199268455	1.648113623	0.826909096	1.643700615	0.102285127	0.1840038	0.147915703
0	0.688326041	0.724936181	0.618538347	1.405538545	1.056763991	1.332531328	0.944035475	0.518538347	1.40890722	1.145504897	0.827835625	1.363007695	0.797212844	0.95410582	0.389854072	0.332685461	0.094983578	0.084014368	0.233142031	0.340807205	0.121700726	0.400081615	0.65873764	0.805251207	0.805251207	0.83744829	0.0407735	0.714449465	0.063779629	0.08129256	0.085980244	0.073994616	0.194870864	0.168723578	0.797496297	1.305538545	0.058212486	0.116698337	1.232531328	0.844035475	0.763848867	1.30890722	0.727835625	0.652753998	0.024039499	0.720743307	0.368748866	0.360326822	0.526633515
0	0.773800376	1.277099629	0.579746362	1.24485325	0.943386949	0.97146808	0.868936902	0.479746362	1.205337017	1.002573414	0.088069009	1.027414011	1.472265731	0.817265817	1.011425867	0.043204652	1.165221535	0.323521397	0.199356118	1.049668877	1.204811934	0.792495359	0.829315242	0.07141392	0.07141392	0.035386178	0.549822051	0.221435746	0.426892868	0.870236792	0.848706079	0.776548724	1.115167223	1.038112846	0.110204423	1.14485325	0.600546953	0.944594916	0.87146808	0.768936902	0.829506401	1.105337017	0.011930991	0.807495142	0.711588054	0.584118524	0.664669686	0.611730479	0.86693461
0	1.045496432	0.608828933	0.03925614	0.049863898	0.597658531	0.16836506	0.700781004	0.13925614	0.037327416	0.512553878	1.749145266	0.030055433	0.444779109	0.18375239	1.616303484	4.599937303	0.360517761	2.177448822	3.27129447	0.035823333	1.574139209	0.61591377	1.642964956	0.041289775	0.041289775	0.229820779	1.271137999	0.90009158	1.611558036	1.618700693	1.849069679	1.649700742	1.861899174	1.791387408	1.548795228	0.149863898	1.361999683	1.699699901	0.26836506	0.800781004	1.5054963	0.137327416	1.849145266	1.602187346	1.633581981	1.891355735	0.192627046	0.276601049	0.562656276
0	0.794364725	2.41124737	0.657753175	2.103688448	1.648774649	1.836440159	1.480453858	0.757753175	2.086206212	1.747842103	2.059491051	1.909794191	4.839729037	1.094738239	0.466837892	1.173372526	0.828825336	1.090081994	1.202821753	0.809859427	0.069884864	0.578942104	2.004488058	0.951555155	0.951555155	1.230880564	0.747334114	2.252328022	0.949049158	0.450061309	1.055817918	1.00073281	0.253649377	0.287811995	2.002059856	2.203688448	0.709757778	0.388396708	1.936440159	1.580453858	1.909323785	2.186206212	2.159491051	2.01839501	0.44562077	2.223705055	0.508329149	0.447044309	0.488965516
0	0.436344206	0.042391533	0.29186929	0.192720587	0.060450109	0.249556084	0.065356599	0.39186929	0.265442569	0.076786243	0.787549112	0.249273784	0.025960457	0.341053096	0.354927981	0.929358868	0.661561722	0.939894164	1.000678316	0.687442765	0.082841605	0.488444854	0.539128403	0.250859751	0.250859751	0.241723132	0.244826661	0.272606434	0.392149788	0.389371989	0.081413364	0.047656961	0.479496055	0.46066727	0.423616521	0.292720587	0.275555964	0.421061934	0.349556084	0.165356599	0.595773741	0.365442569	0.887549112	0.537120198	0.349880333	0.592066591	0.34790719	0.407348843	0.37644119
0	0.679636655	1.077226063	0.549815233	0.722797365	0.576596984	1.291571736	0.579502354	0.449815233	0.742976409	0.690149002	0.039290476	1.252525985	1.364477978	0.888554789	0.898437184	0.733829756	0.698704492	0.722403315	0.783813792	0.71146918	1.430660803	0.665763441	0.173030023	1.4566623	1.4566623	1.663249473	0.068057718	2.60340012	0.042242303	0.080856408	0.853823054	1.284485086	0.002149978	0.033803563	2.002989024	0.622797365	0.062676463	0.085247466	1.191571736	0.479502354	0.082621113	0.642976409	0.060709524	0.184628304	1.332815302	0.317881307	0.591466143	0.486970649	0.81651453
0	0.69568623	0.697359253	0.61153298	0.618049391	0.189707327	1.062324617	0.235853588	0.51153298	0.688038025	0.135928334	1.760210517	1.010409368	0.697694113	0.889610008	0.741013888	0.592972197	0.890779649	0.797769754	0.737677544	0.932982722	0.287661332	0.761299665	1.509070164	1.109575162	1.109575162	1.442084678	0.567211068	2.169450714	0.679870422	0.553372081	0.720668126	0.906039471	0.56673319	0.542785382	2.010110873	0.518049391	0.564035801	0.5536751	0.962324617	0.135853588	1.555331081	0.588038025	1.660210517	1.481421833	0.434326632	1.729650779	0.675500754	0.62550234	0.750855247
0	0.171670733	1.014008685	0.311232623	0.302264	0.420394143	0.198583799	0.348501448	0.211232623	0.371903393	0.370672348	0.138121942	0.137350099	0.860087805	0.300831306	0.288294624	1.299475106	0.177273657	1.232406365	1.336348645	0.443372181	0.88137695	0.276421021	0.345177252	0.792098816	0.792098816	0.629729488	0.880721465	0.432620991	1.07488688	0.623685381	0.602556485	0.123140059	0.374375196	0.467790941	0.414577812	0.202264	0.895122424	0.562994623	0.098583799	0.248501448	0.449643278	0.271903393	0.038121942	0.310313695	1.319694268	0.699772232	0.145863649	0.190873032	0.165261521
0	0.734604375	1.68720846	0.549206222	0.831767852	0.600919688	1.128863685	0.662647203	0.649206222	1.22051025	0.701763935	1.409170436	1.134092809	2.203897927	0.841802843	1.132903185	0.216178224	1.162301969	0.049900548	0.101469735	1.079675933	1.987933285	0.803378084	0.862579138	0.489914896	0.489914896	0.47698425	1.921335678	1.695705442	1.516346224	1.979433525	0.845992969	0.978665495	2.023347793	2.002626308	1.442221923	0.931767852	1.963717058	2.000034852	1.228863685	0.762647203	0.709825292	1.32051025	1.509170436	0.816107357	1.715926016	1.14309108	0.666906056	0.591416647	0.950321638
0	0.29241592	0.598902833	0.065747231	0.82442435	1.116638875	0.008278304	0.920943919	0.165747231	0.599971576	1.011866856	0.323723072	0.038461836	0.569161471	0.049197871	0.675765556	0.300009222	0.946488411	0.52881187	0.45108684	0.822539926	0.343770793	0.627601397	0.123587745	0.646665309	0.646665309	0.801782219	0.399394196	0.062405903	0.413663465	0.119015709	0.094612214	0.372032254	0.074721687	0.044276863	0.002343918	0.92442435	0.395056575	0.054248566	0.108278304	1.020943919	0.276691093	0.699971576	0.423723072	0.183727397	0.399319553	0.07754079	0.559746474	0.486609501	0.613467933
0	0.925884524	1.807889568	0.799744898	1.447333271	1.320978948	1.813453768	1.281053542	0.899744898	1.618372877	1.432025255	2.013524295	1.839234013	2.52615455	1.207878812	0.961263655	0.410799644	1.011405855	0.143699701	0.295124462	0.941241724	0.970681469	0.830685199	1.400563527	1.525949844	1.525949844	1.811131766	1.035578713	1.523307116	1.141546731	0.998429495	2.133603162	2.314265535	0.927482931	0.96261242	1.034683202	1.547333271	1.076791785	0.989073808	1.913453768	1.381053542	1.162647427	1.718372877	2.113524295	1.399258353	1.363822175	1.557844532	0.832149425	0.678425462	0.958384688
0	0.671101914	0.415136864	0.160889578	0.315148375	0.585950347	0.368796506	0.892150214	0.060889578	0.197186508	0.486988695	1.543546599	0.410787239	0.432162921	0.206488162	0.658600568	0.806733307	0.538905008	0.697915409	0.801161732	0.465391448	0.579552951	0.594003432	0.527709354	1.697134378	1.697134378	1.448599616	0.648079592	0.780255518	0.817256684	0.560009351	0.775552719	1.14814101	0.530393514	0.518437718	0.530430116	0.215148375	0.625007656	0.545852307	0.268796506	0.792150214	0.624143137	0.097186508	1.443546599	0.510865065	0.929364485	0.700251242	0.516754661	0.587529397	0.60221583
0	0.660789529	0.35886063	0.439531315	0.852084384	0.720238998	0.530332464	0.603641181	0.339531315	0.807662268	0.738122365	0.038765279	0.553260072	0.232323719	0.543216071	0.645297114	0.105331782	0.780375354	0.372657182	0.262540773	0.760559186	0.343892167	0.601003609	0.112416114	0.407873594	0.407873594	0.37147301	0.333839238	0.156910286	0.499166058	0.470856211	0.898438239	1.04291885	0.554475545	0.539747742	0.016340516	0.752084384	0.364437416	0.501259782	0.430332464	0.503641181	0.114354816	0.707662268	0.061234721	0.107383853	0.323843512	0.008323329	0.514616616	0.499054164	0.609018246
0	0.407931723	0.912054289	0.281170039	0.757933883	1.226853015	0.356710904	1.218656122	0.181170039	0.531480667	1.165412958	0.754510753	0.507774804	0.979667063	0.301345905	0.877258414	0.207311881	1.044448401	0.456559145	0.362578479	0.965589676	0.819782475	0.719344493	0.813420807	0.304998486	0.304998486	0.396300223	1.597291344	1.365965594	1.44747564	1.582305358	0.461821182	0.510365685	1.551826494	1.549140425	1.199914026	0.657933883	1.644256407	1.58193329	0.256710904	1.118656122	0.865873024	0.431480667	0.654510753	0.848734698	0.20372013	0.673437346	0.576551918	0.549009251	0.732126469
0	0.930832669	1.723009865	0.803071807	1.443639356	1.209194099	1.677706101	1.176451957	0.903071807	1.781990049	1.319420106	1.377938506	1.742837709	2.25753791	1.182909384	1.055663858	0.115688118	1.192373761	0.402636446	0.268364639	1.099754732	1.06710748	0.897372407	1.538395461	1.219945976	1.219945976	1.152961249	1.408789767	2.311916855	1.373784729	1.520972663	0.847765748	0.6538667	1.587342314	1.566040551	2.113211338	1.543639356	1.458506	1.54856862	1.777706101	1.276451957	1.383491898	1.881990049	1.477938506	1.483729501	1.012717079	1.610136807	0.751247008	0.721974217	0.883566884
0	0.53318721	1.926174215	0.670002211	0.407496246	0.505722438	1.196345552	0.514791147	0.770002211	0.722283479	0.348079721	1.82677551	1.16220367	3.138236845	0.965434163	0.490858929	1.251676133	0.867359928	1.207066139	1.298708799	0.861503493	0.378837441	0.658763264	1.261204865	1.455687255	1.455687255	1.659175383	1.118188998	1.007132775	1.235880132	1.135435196	2.865822829	2.336454301	1.107253543	1.128291649	0.657227487	0.507496246	1.167963165	1.138758988	1.296345552	0.614791147	1.360075737	0.822283479	1.92677551	1.233558846	0.32859692	1.4153142	0.700978831	0.570955583	0.641173513
0	0.368150382	0.192979916	0.540071256	0.06266045	1.201480283	1.120553281	1.063129022	0.640071256	0.573305196	1.002915998	1.921331106	1.028935023	0.224027069	0.854621864	0.188363926	2.078473417	0.4139554	1.532000633	1.875002098	0.531860867	0.889448209	0.270561184	1.99893844	1.276967244	1.276967244	1.535296692	0.046264186	1.38632059	0.135546668	0.19816751	1.509000567	1.778501828	0.265522317	0.268410603	1.207701131	0.16266045	0.095678018	0.227692139	1.220553281	1.163129022	1.936216603	0.673305196	2.021331106	1.94521642	1.312765908	2.456605115	0.275167613	0.176578459	0.032862847
0	0.860925087	2.151926629	0.673299321	1.276067144	0.853242381	1.184466122	0.761918836	0.573299321	1.419928937	0.944521055	0.207863611	1.254620148	3.123629745	0.956152374	1.341627505	0.654717311	1.356682851	0.508062231	0.626057223	1.223326896	2.86263138	0.939975872	0.836665676	0.673913972	0.673913972	0.541581845	2.761767884	2.226225883	2.13065284	2.65568592	0.980779466	1.138127363	2.503212845	2.561768133	1.73701599	1.176067144	2.839510884	2.63368909	1.084466122	0.661918836	0.916802386	1.319928937	0.107863611	0.972762701	1.894428144	0.539122013	0.804119589	0.718005889	1.116422886
0	0.681265471	0.420518597	0.434785183	0.32335365	0.24095637	0.505261181	0.34228714	0.334785183	0.490521863	0.292052217	0.965905506	0.4586973	0.337652936	0.514235275	0.870586971	0.515940225	0.647466565	0.311789183	0.449582287	0.785858956	1.009054779	0.715288546	0.377797822	0.148030238	0.148030238	0.122124054	1.748471607	1.026534008	1.580252085	1.841280077	1.2718869	1.667045064	1.845333528	1.860335752	1.406399054	0.22335365	1.829306838	1.861059394	0.405261181	0.24228714	0.265686145	0.390521863	0.865905506	0.333728839	0.613712287	0.382471914	0.550334692	0.584375985	0.784812829
0	1.126451987	0.991702634	0.310611682	0.620758121	1.392400962	0.863312737	1.2496501	0.210611682	0.389372585	1.203658539	1.965937422	0.676899275	1.401623479	0.653649604	0.806140456	2.489997813	0.005028928	1.667275479	2.134906808	0.169831649	1.231238042	0.167108874	1.182936911	1.452790244	1.452790244	1.770680242	1.345746689	0.99623158	1.648254994	1.510653741	3.227217059	2.797388729	1.595822123	1.580004412	0.689062094	0.520758121	1.422620013	1.548509149	0.763312737	1.1496501	1.296085548	0.289372585	1.865937422	1.144699668	1.382068592	1.599768519	0.193275985	0.159967182	0.167607427
0	0.754769132	0.986920618	0.445992101	0.728470387	0.626534838	0.38429846	0.642912814	0.545992101	0.827221864	0.634242543	0.505577108	0.424391081	0.957987563	0.478079618	1.077081034	0.468906002	0.884365315	0.261909262	0.400566167	0.993169945	1.71158771	0.801338933	0.014315391	1.044964546	1.044964546	0.961854802	1.880885643	0.027779676	1.300115043	2.047760639	1.399985939	1.891610503	2.114028711	2.110162829	0.080048391	0.828470387	1.970296403	2.085724637	0.48429846	0.742912814	0.021185746	0.927221864	0.605577108	0.014797295	1.250166909	0.26689827	0.645930516	0.627719101	0.9720666
0	0.331487772	0.431989658	0.572032022	0.523458114	0.182970304	1.110327176	0.182408897	0.672032022	0.94137338	0.029041073	1.268844808	1.100885255	0.458197859	0.856093577	0.172958056	0.832005905	0.469666462	0.904167629	0.929128759	0.535623402	0.35508459	0.386182153	1.503067575	0.906979264	0.906979264	1.037240282	0.555375946	0.338152254	0.459397127	0.506021834	0.930228445	1.164805393	0.443509887	0.469773128	0.476391376	0.623458114	0.579298803	0.494568196	1.210327176	0.282408897	1.484323723	1.04137338	1.368844808	1.490261511	0.504126838	1.679178258	0.37636574	0.3352694	0.302505937
0	0.825545162	0.99425021	0.694536092	1.445354163	1.099664709	1.429215281	0.992347361	0.594536092	1.326752169	1.185150846	1.494446867	1.393432248	1.23468247	1.035134656	0.587536977	0.724224167	0.915706951	0.873189444	0.850728191	0.836438059	0.055640361	0.664271691	1.081529701	0.722145135	0.722145135	1.047978355	0.799084041	0.161457052	0.907130782	0.658232547	0.800682484	1.028255053	0.515490269	0.568158348	0.112162679	1.345354163	0.820152613	0.625433053	1.329215281	0.892347361	1.144788365	1.226752169	1.394446867	1.038733128	0.156748471	1.18033783	0.64370653	0.568823821	0.60449298
0	0.538233038	0.053407709	0.655033493	0.457231946	0.484027847	1.351995262	0.504206633	0.555033493	0.402124892	0.602702518	0.0621341	1.277948332	0.12796261	0.989246679	2.646218907	4.059855025	1.303580334	2.147207585	3.054800753	0.677940083	1.842734572	1.712158111	0.660540052	1.628558	1.628558	1.899396734	1.81877538	0.505982978	2.571737908	2.031938567	2.923053234	3.068281371	2.13087544	2.120242117	0.144980614	0.357231946	1.92135602	2.079856361	1.251995262	0.404206633	0.373376422	0.302124892	0.0378659	0.708009997	1.799489539	0.295647315	0.531533361	1.9446327	1.396536154
0	0.537063313	0.568800749	0.547645367	0.302219673	0.728190916	0.781535563	0.769589879	0.447645367	0.463540044	0.5905949	1.613598152	0.738929478	0.564669385	0.734393914	0.662793112	0.85256217	0.946079494	0.97406236	0.969002663	0.920010304	0.111965891	0.733159976	2.115970359	1.197321045	1.197321045	1.305644726	0.148864966	1.355045678	0.324423426	0.245287522	1.423399592	1.440566687	0.349084231	0.302146902	1.283079658	0.202219673	0.154460062	0.270337399	0.681535563	0.669589879	2.015383012	0.363540044	1.513598152	2.115231805	0.443262128	2.062541385	0.696284087	0.62842041	0.708947139
0	0.784491963	1.66064103	0.629981708	0.145228293	1.08773031	1.131494052	0.973428864	0.729981708	0.667110247	0.90284115	1.643207602	1.075426056	2.000729267	0.923049756	1.346916655	0.93051669	1.240475071	0.916174795	0.97890084	1.1865112	2.622604841	0.989115502	2.123176991	1.390088308	1.390088308	1.651651164	0.666609585	2.816641671	0.806815676	0.414743697	1.040929804	1.443992665	0.24816859	0.278583449	1.702847653	0.245228293	0.632009434	0.362011409	1.231494052	1.073428864	2.060808468	0.767110247	1.743207602	2.16127793	2.235456014	1.64782821	0.902138638	0.77981495	1.190219747
0	0.699287373	1.528314887	0.605650823	1.605643009	1.01857576	1.59166667	0.928174303	0.705650823	1.627650655	1.136780091	1.28736323	1.651544357	2.192337427	1.010839212	0.529881291	0.39256431	0.738948707	0.597474423	0.537302174	0.724084487	0.070493417	0.555132062	2.231771793	1.208658593	1.208658593	1.310611333	0.77593924	0.60420526	1.002559794	0.738684808	0.99537386	1.536094647	0.638451777	0.696240362	0.338964918	1.705643009	0.830103917	0.726052994	1.69166667	1.028174303	2.067459737	1.727650655	1.38736323	2.22927393	0.067333277	2.517897227	0.562638473	0.430897008	0.616325432
0	0.348010031	0.114312717	0.261175756	0.38115457	0.762942569	0.53595475	0.945082747	0.161175756	0.556213495	0.753525394	0.916830234	0.574563617	0.022437673	0.371801309	0.688604417	0.047370198	0.829941185	0.322731267	0.204362216	0.784860642	0.444361602	0.620662844	1.163154936	0.116174044	0.116174044	0.099367063	1.81161482	0.956455073	1.753936043	1.29678742	0.012218008	0.081441602	0.943684071	1.009431541	1.005103651	0.28115457	1.768693644	1.190478033	0.43595475	0.845082747	1.131052459	0.456213495	0.816830234	1.230874476	0.308769326	0.975913521	0.485386347	0.492316512	0.618041061
0	0.744804975	0.682928902	0.462315145	0.27636227	0.269407779	0.287143515	0.404825378	0.362315145	0.549153681	0.213266044	0.682529479	0.299046082	0.573810749	0.429502946	0.876993497	1.206568587	1.198765863	1.182692959	1.262848479	1.125282242	0.375543749	0.858053937	0.512342286	0.267612901	0.267612901	0.213522328	1.949589417	0.96973223	1.788364078	1.954287754	0.908669711	1.198181025	1.883823239	1.926851834	1.126561993	0.17636227	2.022174524	1.953997235	0.187143515	0.304825378	0.557259502	0.449153681	0.582529479	0.57548367	0.162532884	0.469462938	0.687543015	0.714645283	0.785985997
0	0.430084218	1.571926174	0.647312294	0.365060552	0.950962026	1.204543882	0.812503349	0.747312294	0.334168326	0.771770371	0.77822515	1.105730852	2.202274622	0.938143403	0.578444712	0.91755215	0.77014295	1.014873394	1.024701093	0.867893394	0.213031351	0.689215804	0.319641592	1.647064542	1.647064542	1.834106611	0.741561092	2.003141518	0.712388298	0.836354383	1.977142148	1.952715343	0.86756377	0.87402627	1.375752553	0.465060552	0.79243774	0.855960225	1.304543882	0.912503349	0.568595346	0.434168326	0.87822515	0.263935429	0.196151298	0.533196004	0.707756739	0.578707247	0.760851888
0	0.244843321	0.060206214	0.047170543	0.03128986	0.727961292	0.306868387	1.205008217	0.147170543	0.037139538	0.728473748	1.616307114	0.210994182	0.15633225	0.202611942	0.093089286	0.470950723	0.165660574	0.246080657	0.189801185	0.039635447	0.360017502	0.013281918	1.35772716	2.039351712	2.039351712	1.868252607	0.396194047	1.297255989	0.290162374	0.721308052	0.016018999	0.267752219	0.936212405	0.68621558	1.483231501	0.13128986	0.467879331	0.792900234	0.406868387	1.305008217	1.567911298	0.137139538	1.716307114	1.255625809	0.449459645	1.069570081	0.187213779	0.190136137	0.03494917
0	1.032486987	1.320302939	0.108861683	0.437881651	0.132657662	0.085226929	0.092940117	0.208861683	0.645397335	0.340346782	0.228446669	0.197090671	0.872899915	0.189070224	0.959522342	0.639293776	0.936372637	0.489600087	0.408730389	1.271312089	0.840738013	1.075651543	0.621202015	0.659354845	0.659354845	0.464656571	0.955369827	0.351896541	0.946133681	1.069222199	0.112172811	0.453049118	1.135952109	0.91734684	0.563327358	0.537881651	1.007719187	1.096159203	0.185226929	0.192940117	0.375996983	0.745397335	0.328446669	0.536445081	1.096742543	0.156301637	0.855876264	0.862609992	1.088136684
0	0.574079838	0.328044085	0.68615008	0.667388642	1.020970857	0.292722641	0.953075729	0.78615008	0.615507217	1.167818802	0.621065916	0.386378515	0.42878692	0.667418853	0.396978408	0.631640801	0.347635949	0.852654026	0.580787558	0.109315354	0.86311144	0.272293574	1.292361323	0.943595085	0.943595085	1.112210291	0.729865556	1.27941237	0.406109359	0.709021	0.999474678	0.999838766	0.686985195	0.491077674	1.275354448	0.767388642	0.748310427	0.705507493	0.392722641	1.053075729	1.315832701	0.715507217	0.721065916	1.20553408	0.353289155	0.931143619	0.336721573	0.41538587	0.314177947
0	0.155681596	1.191566689	0.202564979	0.220953547	0.426703536	0.721078956	0.37910806	0.102564979	0.164528139	0.478815416	0.252230156	0.618354674	0.915297792	0.612405124	0.762871998	0.446448268	0.381253418	0.230932822	0.120175096	0.608258204	0.944680762	0.427667748	0.583865922	1.382985651	1.382985651	1.549840338	0.83380186	1.535315484	0.451408276	0.749226591	0.446900775	0.619962037	0.850669926	0.805657805	1.737118265	0.120953547	0.865036454	0.77863342	0.621078956	0.27910806	0.418238348	0.064528139	0.152230156	0.313730985	0.437487731	0.326472091	0.330534683	0.133385841	0.92880361
0	0.452059464	0.244961513	0.458157951	0.559736513	1.026667516	0.064543879	1.120522321	0.358157951	0.396481964	1.127917549	0.952472084	0.131838693	0.245397491	0.428501877	0.34842489	1.288053701	0.425730044	1.964532264	1.459955853	0.27248284	0.351585547	0.04405831	1.073769938	1.344332542	1.344332542	1.402385685	0.613827608	1.4719935	0.94095852	0.552767703	0.594126721	0.521710233	0.478711439	0.506617483	1.602142763	0.459736513	0.843332433	0.538987705	0.035456121	1.020522321	0.971139077	0.296481964	0.852472084	0.805478421	0.713684387	1.011069271	0.081612306	0.108556889	0.331921235
0	0.136510046	0.711488527	1.615738716	1.943151944	1.172737849	0.753637547	1.443189243	1.515738716	2.079901381	1.748689407	0.035624484	1.038779315	0.76712	1.127738175	1.069242611	1.051082124	0.82163422	1.085668628	1.226697659	0.599785194	1.749903504	0.585422676	0.039078966	0.797664297	0.997664297	1.108921223	0.099802911	1.32098591	0.234837296	0.150255356	0.139195621	0.135714546	0.321056614	0.2840926	0.84794493	1.843151944	0.06403425	0.205346641	0.653637547	1.343189243	0.07503821	1.979901381	0.064375516	0.144671948	1.470099926	0.443990405	0.516444597	0.429356679	0.930721374
0	0.80424561	0.801011127	0.797234625	0.994300105	0.930077017	0.720598819	0.93966527	0.697234625	0.921813784	1.157994608	0.388672609	1.004817061	0.789039875	0.932227353	1.210789122	0.881424614	0.884688636	0.556462755	0.866131465	0.880334649	1.465083227	0.784651725	0.31778256	0.366948277	0.366948277	0.42959938	1.214758461	0.669591446	1.325868069	1.418611318	0.944126836	1.017057419	1.503462218	1.505388419	0.917711078	0.894300105	1.295875784	1.661631505	0.620598819	0.83966527	0.64131225	0.821813784	0.288672609	0.642532832	0.751341035	0.307597959	0.853686348	0.63203891	1.0960581
0	0.33965433	1.635195189	0.44094043	1.763468475	3.046740902	0.233707339	2.6194707	0.54094043	0.746466021	1.941000467	0.193152745	0.60180641	2.148833959	0.193655859	1.425924051	1.069145805	1.282205585	0.890177546	1.13672491	1.053000974	2.449976849	0.777936721	0.10791894	0.994152259	0.994152259	0.9401406	0.933092969	1.404909393	0.746639689	1.500780976	0.744058044	0.448856296	1.770753619	1.690018714	1.096475765	1.863468475	1.00207046	1.58585832	0.333707339	2.7194707	0.21721328	0.846466021	0.293152745	0.400601264	2.317634941	0.683708219	0.945527659	0.877732649	0.957105087
0	0.142440221	0.425320282	0.184439156	1.663204176	2.072830578	0.044740941	2.491887182	0.284439156	1.396894812	1.833992885	0.095047264	0.052696275	1.026066439	0.074692076	0.616760135	0.559126633	0.549083858	0.169208297	0.502485342	0.518198354	0.588388507	0.385199126	0.221281598	1.595167686	1.595167686	1.83656076	0.209894052	3.132126632	0.075579119	0.579859979	0.66482731	1.045682118	0.873190399	0.783466206	2.749763567	1.763204176	0.050266231	0.465439433	0.144740941	2.591887182	0.75884872	1.496894812	0.195047264	0.514572366	0.280281005	0.722060526	0.611587932	0.511037105	0.520226656
0	0.379938067	0.063634767	0.626044846	0.113562578	0.694765453	1.105377336	0.734301086	0.726044846	0.499218328	1.367063334	1.039390151	1.114738882	0.002775936	0.689844922	0.133013796	1.187983578	0.47682	2.135888759	1.868231905	0.674856654	0.32581761	0.008818142	0.637643082	1.295206195	1.295206195	1.243535187	0.322332163	1.431593707	0.123740977	0.683172248	0.407068425	0.100475596	0.942869574	0.876007672	1.875352008	0.213562578	0.375644856	0.564456702	1.205377336	0.834301086	0.609844969	0.599218328	1.139390151	0.824956682	0.100755616	0.51324019	0.014052039	0.034055539	0.063709486
0	0.129406519	0.830190586	0.429457243	0.91017415	1.242678324	0.5240538	1.58570842	0.529457243	1.485115518	2.00377663	0.978824148	0.233619908	1.226093308	0.141538591	0.85763633	1.363843867	0.112844873	2.240064113	2.116216651	0.460917527	1.526150344	0.494612457	0.127475719	1.623042901	1.723042901	1.96410083	0.329317069	3.102785571	0.400905027	0.107644762	2.919938033	2.09053926	0.47060441	0.232067516	2.214697898	1.01017415	0.287665006	0.159018815	0.6240538	1.68570842	0.211155736	1.585115518	1.078824148	0.232836002	2.018951079	0.305910808	0.578535352	0.69100198	0.902728338
0	0.596996386	0.105199235	0.253378898	0.53128672	0.554708683	1.028448778	0.55899237	0.153378898	0.80971905	0.807337385	0.540534921	0.97889437	0.398562004	0.476422365	0.772350924	0.959594742	0.679103604	1.076264555	1.377021753	0.676263837	0.932878817	0.908875039	1.185432085	0.504745833	0.604745833	0.636812446	0.251004342	0.539499398	0.31244579	0.140086994	0.4506204	0.438747181	0.102512154	0.129954241	0.549003244	0.43128672	0.244962457	0.134737133	0.928448778	0.45899237	1.261856142	0.70971905	0.440534921	1.18097091	1.778674834	1.55365722	0.565394514	0.544188153	0.638267752
0	1.067541402	1.138501077	0.963865402	1.054236828	1.46463582	1.588279074	1.702195265	0.863865402	1.861580671	0.913433481	0.071929511	1.63914513	0.966351578	1.321242638	0.040816557	0.041224605	0.096190157	0.072772163	0.120805766	0.203912559	0.263451937	0.177656275	0.16924244	0.378857649	0.378857649	0.022928591	0.925885478	0.790649202	1.275539572	1.102653092	0.717110082	0.942769784	1.214937259	1.184137483	1.00839125	0.954236828	1.190611207	1.344241633	1.488279074	1.602195265	0.194256542	1.761580671	0.028070489	0.148314066	0.302917341	0.354638262	0.03469089	0.088281585	0.152655992
0	0.520229855	0.665234391	0.024084581	0.151297765	0.675503378	0.607120076	0.884157232	0.075915419	0.145502887	0.061795791	0.930913766	0.601667982	0.659614203	0.092544204	0.218566727	0.030653244	0.224790357	0.048724579	0.202044837	0.438610901	0.762796503	0.371164821	1.406305535	1.504666798	1.504666798	0.977577056	0.89161922	1.175775808	1.347396192	1.137319874	1.079997839	0.71017902	1.315814242	1.45818161	1.65690993	0.051297765	0.958873605	1.395669623	0.507120076	0.784157232	0.97150483	0.045502887	0.830913766	1.174580876	0.396924989	1.156824366	0.028906817	0.086994234	0.190401312
0	0.278624039	0.255444692	0.592670093	0.267917242	0.685717534	1.094332889	0.731987299	0.492670093	1.015507217	0.169319492	1.674147366	1.21365954	0.495392573	0.791315908	0.189475562	0.755912904	0.176124921	0.68141306	1.070465084	0.796383977	0.632837854	0.499466435	0.821016535	1.205467682	1.205467682	0.704592262	1.112347236	0.465256591	1.588675106	1.056563206	0.124467869	0.96652903	0.97262887	1.207215336	0.685306216	0.167917242	1.156399292	1.243518321	0.994332889	0.631987299	0.374490962	0.915507217	1.574147366	0.647044548	0.423417546	0.347259429	0.219314746	0.284033482	0.551495299
0	0.847502464	1.614648085	0.708667985	1.536776985	1.967868421	1.954591684	1.920154016	0.808667985	2.271173889	1.446342208	3.737329738	2.106998854	3.951724197	1.12353376	0.678959357	1.10149533	0.349026491	1.611773602	1.612926742	0.448980878	1.245500125	0.814048142	2.925116184	0.962515769	0.562515769	1.207796736	0.240765702	1.421014374	0.470431384	0.589689307	1.613511024	1.85544867	0.633714065	0.654231549	1.151194239	1.636776985	0.303700767	0.617188707	2.054591684	2.020154016	2.91285384	2.371173889	3.837329738	2.694119019	2.400835131	2.857476088	0.697164621	0.632115618	0.585988635
0	0.549137866	0.271538361	0.159870409	0.149711967	1.307980138	0.503183006	1.394279849	0.259870409	0.408366811	0.618583026	1.729629294	0.550008822	0.415464138	0.211539388	0.25975796	0.740122367	0.167227953	1.034575309	1.146207318	0.216645177	0.713914831	0.653143062	2.04680872	0.104016758	0.095983242	0.161888586	0.819437054	0.911657648	1.298746302	1.047591927	0.395458236	0.866212606	1.025060159	0.846239448	1.100435582	0.249711967	0.871517751	1.153157619	0.603183006	1.494279849	1.924903114	0.508366811	1.829629294	1.767732104	2.007890087	2.22351686	0.559641727	0.451704222	0.393831274
0	0.560066608	0.210733686	0.46772724	0.820421808	1.042427658	1.330553438	1.006717567	0.56772724	1.247380451	1.129738822	0.004268032	1.455029712	1.10154442	0.68949148	0.235046219	0.067357857	0.37917564	0.256030109	0.21703564	0.616098439	0.27618331	0.759148739	1.322529294	1.107299698	0.707299698	1.03168515	0.745463466	0.106848023	1.457158556	1.152953048	0.297491485	1.180749195	1.174809244	0.991678416	0.796090652	0.920421808	0.915385815	1.27496546	1.430553438	1.106717567	0.887291809	1.347380451	0.104268032	1.036626576	1.049676002	1.217774593	0.632157897	0.29400226	0.469999844
0	0.785145727	0.455983353	0.682503955	1.705643009	1.535199035	1.543031753	1.405192369	0.582503955	1.443939544	1.603795075	0.280348989	1.70753542	1.369331928	0.908642034	0.268107946	0.489410556	0.47387917	0.659111379	0.246658039	0.831465568	0.196875985	0.870489445	1.497306938	0.119879844	0.119879844	0.278892005	0.558532115	0.898393755	1.180777476	0.812055373	0.191405088	0.256587224	0.723948677	0.570359645	1.242449955	1.605643009	0.697361332	0.898563931	1.443031753	1.305192369	1.102638661	1.343939544	0.180348989	1.201585171	0.767544203	1.421455173	0.475251333	0.467411824	0.511139211
0	0.170598564	0.512170608	0.250817807	0.364751926	0.497079761	0.507073626	0.170326488	0.150817807	0.200077128	0.49861279	0.570112757	0.244503606	1.250755795	0.187097285	0.744468261	0.31214789	0.554194612	0.499270878	0.135368549	1.029213143	0.847220788	1.05432716	0.313221524	0.335477024	0.335477024	0.260728002	1.306993147	1.428974156	2.188349015	1.80437775	1.355499122	0.954497256	2.092543315	2.20361458	2.544533203	0.264751926	1.703718984	2.197496753	0.407073626	0.070326488	0.635162941	0.100077128	0.470112757	0.161002241	0.654666235	0.173413602	0.191740153	0.17811322	0.642945333
0	0.581563758	1.050590798	0.293066341	0.888494933	0.946653042	1.771028	0.661122005	0.193066341	1.027051664	1.06972362	2.084503762	1.279464501	2.715017536	0.69277031	0.507637306	0.766967765	0.478052507	0.533224195	0.34630818	0.76640346	0.62588276	0.869009168	0.696072145	1.151091341	1.151091341	1.71751175	0.120147198	2.192242235	0.079867089	0.19283707	2.08893452	1.461630921	0.15789406	0.372545307	1.933185723	0.788494933	0.437419245	0.086854664	1.671028	0.561122005	0.716604011	0.927051664	1.984503762	0.99354273	1.215615073	0.667880883	0.442982308	0.52209037	0.648051316
0	0.581563758	1.272879151	0.306413485	1.33361167	1.276545523	1.828358621	0.883735634	0.406413485	1.335260756	1.38530975	0.486851275	1.354126125	3.24375	0.711453517	0.561586171	0.356978331	0.983608924	0.118958869	0.0323193	0.955925042	0.548149846	0.334539951	0.014830932	0.909036625	0.809036625	1.377634291	0.057449748	1.398110244	0.144479982	0.034691453	1.334174786	0.762766657	0.082908112	0.119680681	1.238041818	1.43361167	0.241367053	0.049529313	1.928358621	0.983735634	0.500126618	1.435260756	0.586851275	0.314282544	0.872645889	0.058991326	0.499695384	0.590585094	0.766785814
0	0.652157381	0.152285857	0.476764432	1.09772972	1.071324377	1.554270708	0.71360695	0.576764432	1.27271227	1.167952672	0.611292525	1.118961645	0.42881249	0.775791177	0.273208279	1.297074641	0.69420578	1.321578671	0.974379351	0.760139074	0.495602488	0.112830093	0.385098933	0.280464739	0.180464739	0.585148509	0.659525316	0.300977224	0.232373291	0.160599798	1.009801274	0.549477494	0.370284697	0.466253508	0.310863623	1.19772972	0.535942029	0.168824441	1.654270708	0.81360695	0.592749372	1.37271227	0.711292525	0.70225079	1.01175094	0.413563818	0.223785581	0.519320669	0.225348895
0	0.410799993	0.14365793	0.157266379	0.136037833	0.457001874	0.897544537	0.405982272	0.257266379	0.173757213	0.511151794	1.546191922	0.446628042	0.476974477	0.242146924	0.349839068	0.877069954	1.015006065	1.05736993	0.614244751	0.597981679	0.202277243	0.356064938	1.112546379	1.243130913	1.143130913	1.05406502	0.620376617	0.663571018	0.469322656	0.45807205	0.161274221	0.342566108	0.377910126	0.214673205	0.977233075	0.236037833	0.530074413	0.141603122	0.997544537	0.505982272	1.295679852	0.273757213	1.646191922	1.423880198	0.465844321	0.883736559	0.688801767	0.531522419	0.61832154
0	0.616933132	0.984480779	0.137817084	0.602216534	0.673878863	1.08190147	0.305744826	0.237817084	0.551420349	0.736059596	1.367262978	1.06786158	1.206600765	0.966945698	0.901139408	0.90522209	1.295204154	0.869325267	0.54167038	0.744753018	2.375712875	0.470227218	0.20230131	0.512012373	0.012012373	0.444281206	0.907299062	0.163869223	0.444645553	0.807800896	0.09782461	0.034095652	0.743171963	0.588048102	0.038740304	0.702216534	0.850905674	0.503950438	1.18190147	0.405744826	0.294567561	0.651420349	1.467262978	0.408616016	2.433702178	0.019634239	0.761851134	0.479361121	0.907049964
0	0.635194349	1.338329901	0.305468762	1.577410049	1.680243196	1.764553949	1.17340156	0.405468762	1.348578433	1.756138884	1.051471902	1.920915973	2.761106013	1.303377946	0.403573552	0.909091564	0.704711922	1.00962946	0.617497257	0.332371926	0.411192268	0.017560824	0.128648755	1.052624778	0.552624778	1.362395917	0.690171545	0.346894293	0.172166956	0.65842896	1.375753493	1.46832508	0.719991641	0.4887733	0.651362034	1.677410049	0.61617459	0.476622305	1.864553949	1.27340156	0.318757541	1.448578433	1.151471902	0.021317291	0.058816387	0.018458887	0.466266924	0.210960709	0.322699292
0	0.134680941	0.66021889	0.364007767	0.322051933	0.851237164	0.566992334	0.435485283	0.464007767	0.292596323	0.816431119	0.342318943	0.724386562	0.2733436	0.519332385	0.575779203	0.53706934	0.546699903	0.341521657	0.109397162	0.189971972	0.385578716	0.148236913	0.920745647	0.734077975	0.234077975	0.602675189	1.462689385	0.770243612	1.452796754	1.181933643	0.41440597	0.153001944	0.974917562	0.860734189	1.470966686	0.422051933	1.503179189	0.93816525	0.666992334	0.535485283	0.935232548	0.392596323	0.442318943	0.592072009	0.203826513	1.056405243	0.656862727	0.395575589	0.419312669
0	0.830509508	1.285281817	0.387509823	0.695093004	0.977228127	1.109370168	0.646554652	0.287509823	0.688637016	1.059258402	0.62544521	1.511614366	1.789129268	1.288419441	1.513745359	0.548587216	1.533930348	0.804126062	0.621296347	0.997838725	2.513214861	0.583333374	0.925357871	1.162072509	0.662072509	1.5407288	2.023812747	2.363310414	2.07015965	1.229022455	0.367194162	0.537754747	0.890776709	0.953371682	1.703559652	0.595093004	1.979379665	1.126548089	1.009370168	0.546554652	0.687895799	0.588637016	0.52544521	0.553925662	2.116188706	1.286504285	0.964372187	0.876473371	1.091813532
0	0.673239212	0.193984135	0.371813534	0.493774645	0.258824604	0.781109434	0.147869708	0.271813534	1.328590046	0.370652786	0.696383666	1.27210204	0.587501225	1.069232219	1.102433546	0.111912632	1.157387777	0.37821979	0.36908435	0.809291007	0.851281858	0.431456149	0.919206325	0.854044271	0.354044271	0.347773712	1.062420296	0.806553272	1.322328471	0.636491741	0.636867943	0.589035611	0.455770028	0.696605422	0.925278281	0.393774645	1.159042975	0.586549218	0.681109434	0.047869708	0.994812943	1.228590046	0.596383666	0.612452229	0.241112929	0.758733474	0.633155074	0.806264639	0.83802787
1	1.268135277	1.523793713	0.087788327	0.229968362	0.420405855	0.640617886	0.723756871	0.117788327	0.414592787	0.277792113	1.306683523	0.596488959	1.099413653	0.389590832	1.656613867	0.897947056	1.695849236	0.947399064	0.980630101	2.915493345	1.036873221	2.353116323	1.050721458	0.527801492	0.527801492	0.864959269	0.988687755	1.23560345	1.034140142	1.006961323	0.342774956	0.056104813	0.988572738	1.001503852	1.470561837	0.259968362	1.034512052	1.011240834	0.670617886	0.753756871	1.152884203	0.444592787	1.336683523	1.065231281	0.752252769	0.650541257	1.920202188	1.917769142	2.506206237
1	0.629296137	0.05084314	0.630525693	1.086912275	1.367872662	1.110023475	1.301747678	0.660525693	0.99137338	1.388818051	0.775617192	1.096810592	0.120905498	0.881620312	0.856876046	1.394906577	0.619668859	1.231136108	1.386569297	0.116444954	1.155387281	0.355969362	1.513583424	0.75271662	0.75271662	0.642891543	0.798864894	0.229207557	0.810011372	0.828267695	0.055983418	0.214176512	0.827670128	0.831993796	0.404908184	1.116912275	0.837582243	0.835341778	1.140023475	1.331747678	1.46432368	1.02137338	0.805617192	1.52394888	0.635353723	1.362255542	0.192610835	0.198300628	0.284476608
1	0.560508602	0.648572098	0.437164686	0.466334584	0.490513172	0.607768774	0.332171451	0.467164686	0.291244084	0.532545132	1.199130449	0.577587887	0.53351365	0.595838967	1.482904568	0.615088623	2.150264308	0.452338244	0.576250171	2.135248903	1.061371511	1.808054404	0.125365318	0.735890439	0.735890439	0.824494634	1.04165722	0.271656406	1.134120785	1.139230449	0.852873986	1.072665679	1.181511424	1.175973861	0.27053284	0.496334584	1.099018162	1.161614656	0.637768774	0.362171451	0.033391041	0.321244084	1.229130449	0.147803921	1.019706907	0.010948967	1.361947412	1.730729947	1.620023303
1	0.566574321	0.014802573	0.58790539	1.230974953	0.890448991	0.810354212	0.722415825	0.55790539	1.090304693	0.931501094	0.783053773	0.868458159	0.00596135	0.767267754	0.098666247	0.031606658	0.147176325	0.317677342	0.185099536	0.037559459	0.506003112	0.089639957	1.240420837	0.364103515	0.364103515	0.28361675	0.775114604	0.865329747	0.814531417	0.652943397	0.051983253	0.145679721	0.519853532	0.572777228	0.802847211	1.200974953	0.800596083	0.624074349	0.780354212	0.692415825	1.132295144	1.060304693	0.753053773	1.21005551	0.709239674	1.436347055	0.149112986	0.20330394	0.08226515
1	3.706021703	1.160086572	2.5991117	4.357918183	1.837987902	2.564726357	2.099144869	2.5691117	4.609660985	1.987811566	0.131198563	2.482274938	0.872753102	2.956928272	1.238358879	0.711688139	0.818903106	0.847754451	0.83353764	0.704970444	1.220169128	0.885612274	1.813820089	1.339734136	1.339734136	1.002093099	1.477128851	0.544011441	1.905908738	1.700330599	1.291980223	2.194629531	1.818306276	1.797563128	1.028673243	4.327918183	1.569969514	1.750569355	2.534726357	2.069144869	1.786474831	4.579660985	0.101198563	1.837205371	0.347411853	1.932662104	0.117472178	0.807347061	0.693494578
1	0.693017258	0.321995434	0.605186109	1.092453147	0.839199583	0.949184444	0.715710595	0.575186109	1.151185502	0.899436182	0.759743664	0.97535831	0.243043995	0.823015664	0.43964327	0.143129811	0.63169539	0.143802883	0.003389391	0.489709426	0.080919832	0.483981077	0.26938618	0.045729045	0.045729045	0.145972256	0.133672069	0.028709554	0.231838184	0.303181686	0.493145508	0.445073101	0.438366504	0.394799616	0.292899301	1.062453147	0.15109338	0.342391733	0.919184444	0.685710595	0.336814925	1.121185502	0.729743664	0.291460504	0.100085553	0.201376002	0.421832539	0.455959313	0.282441432
1	1.454624946	1.778256524	0.625606909	1.264264514	0.300692078	1.334914198	0.221680529	0.595606909	1.491422084	0.456041357	0.413471971	1.274479969	1.204396856	1.172896836	0.809576309	1.023396375	1.404456961	1.2198031	1.180514166	1.864085209	0.622769695	1.128847119	1.083252985	0.35519404	0.35519404	0.157658754	0.818039303	0.8731054	0.824787779	0.702126251	0.3293643	0.134936867	0.582863661	0.625085298	0.869172321	1.234264514	0.842494325	0.675576025	1.304914198	0.191680529	1.08557085	1.461422084	0.383471971	1.107780143	0.564885625	1.073942808	0.880487666	0.884156294	1.300181363
1	0.566144275	0.058515191	0.785297892	0.534716335	0.087902271	1.688917041	0.261096015	0.815297892	0.54586703	0.330213522	0.987442971	1.545311987	0.107097116	1.529644281	0.896108416	0.709085484	0.873093117	0.601818971	0.704438913	0.746575911	1.160489499	0.718349993	0.283667458	2.625577476	2.625577476	2.582490983	1.212509395	0.803941658	1.310070261	1.071719168	0.793771864	1.261034498	0.889799959	0.965284147	0.566815845	0.564716335	1.255447782	1.03589792	1.718917041	0.291096015	0.530856389	0.57586703	1.017442971	0.256942236	1.331360807	0.704384201	0.618573888	0.613751956	0.764448287
1	0.298359407	0.065344722	0.531073828	0.658418155	0.174226916	0.963308182	0.089442133	0.561073828	0.489106711	0.282175856	1.660647507	0.918266467	0.091877812	0.793727745	0.076991129	0.039760388	0.053224125	0.325323639	0.193639158	0.062372293	0.491088412	0.109684667	1.341603563	1.080204899	1.080204899	1.310198786	0.695783545	0.789810456	0.66367993	0.596145176	1.102426548	1.347977434	0.49609888	0.531074803	1.031893991	0.688418155	0.715829524	0.573611323	0.993308182	0.119442133	1.385346409	0.519106711	1.690647507	1.303708072	1.026151181	1.725278259	0.154747313	0.061475447	0.052406587
1	0.129387266	0.916100896	0.314606849	0.095096143	0.186391214	0.01651245	0.277188567	0.344606849	0.08006378	0.186172469	0.578213803	0.048118087	0.775318287	0.20967737	0.11032898	0.604607973	0.639872415	0.436454562	0.562295991	0.360477792	0.327539169	0.067248445	0.314697268	0.240248555	0.240248555	0.143026028	0.083254977	0.234859426	0.255419792	0.286406434	0.973702621	0.893338992	0.440781835	0.396574403	0.284540073	0.125096143	0.105580707	0.33253548	0.04651245	0.307188567	0.258960867	0.11006378	0.608213803	0.307878111	0.601816606	0.166211025	0.143601673	0.043828584	0.040873582
1	0.362421815	0.788561984	0.258354133	0.479263286	0.749004572	0.259590094	0.920890626	0.288354133	0.33690469	0.631324236	0.813351037	0.184478835	0.68543522	0.009791774	0.025952354	0.939864435	0.791481893	1.034029368	1.045801473	0.574127006	0.109460069	0.094231708	0.50924134	1.46493677	1.46493677	1.730532688	0.155672318	1.028648739	0.428312386	0.154884895	0.857738754	0.947221506	0.141869724	0.150871918	0.80122704	0.509263286	0.159773921	0.153856095	0.289590094	0.950890626	0.665388598	0.36690469	0.843351037	0.501316082	0.44788393	0.639069963	0.156283454	0.113478263	0.134715162
1	0.479748659	0.404442652	0.08434447	0.043425663	0.075016938	0.525442869	0.212293207	0.11434447	0.157751877	0.132188612	0.309769493	0.52283079	0.447716576	0.313937775	0.605177899	0.360114108	0.429573205	0.103359223	0.253786315	0.573906177	0.398655396	0.57186942	0.33368911	0.877148421	0.877148421	0.677300642	1.903338873	0.418703552	1.904844064	1.707711472	1.216897743	1.901176934	1.530412709	1.574763766	1.025751234	0.073425663	1.935623156	1.666342539	0.555442869	0.242293207	0.320009199	0.187751877	0.339769493	0.371860018	0.247518733	0.278709327	0.379652565	0.509862265	0.588216069
1	0.630724921	0.405791158	0.44050815	0.348129309	0.084076905	0.406446664	0.090258025	0.41050815	0.48149661	0.146529078	0.762830544	0.437298668	0.339548812	0.502836741	0.769635073	0.332272595	0.767359928	0.069404237	0.220533288	0.746743126	0.683347835	0.677104147	0.291903911	0.384109989	0.384109989	0.383605668	0.749907836	0.663849967	1.020831521	0.486664508	0.611742323	0.011892532	0.263051052	0.334826297	0.741410654	0.318129309	0.738213028	0.427328551	0.376446664	0.060258025	0.393039688	0.45149661	0.732830544	0.301793652	0.751801835	0.049614621	0.578194591	0.576737026	0.726483157
1	0.677891902	0.287960268	0.289643299	0.117259632	1.150138704	0.521984	1.266880483	0.259643299	0.009670346	1.090212533	2.407088274	0.459272809	0.303778756	0.51784771	0.498696753	1.330763029	0.463281534	2.115350612	1.746751905	0.28800849	0.822926326	0.289316106	2.29892063	0.587667066	0.587667066	0.808401766	0.507713637	0.105831461	0.520715596	0.386750914	0.198574589	0.571427499	0.25794205	0.311394413	0.204253726	0.087259632	0.524555949	0.357709277	0.491984	1.236880483	2.451050456	0.020329654	2.377088274	2.30412717	1.740359286	2.522443925	0.438570725	0.305661005	0.487485946
1	0.299368648	0.751014203	0.375852574	0.194876171	0.120043336	1.384445727	0.401905841	0.345852574	0.281416019	0.090253864	0.752633864	1.201524894	0.6555627	1.081077859	0.37975772	0.758787339	0.215383185	0.686419061	0.774567661	0.119801567	0.246548217	0.343668108	0.178295963	2.68357963	2.68357963	2.744117417	0.48595266	1.112183766	0.71208383	0.428881218	0.645261786	1.076581308	0.370148198	0.387271685	0.698832636	0.164876171	0.49472333	0.41561882	1.354445727	0.371905841	0.452123066	0.251416019	0.722633864	0.157093822	0.916008849	0.487855397	0.233647814	0.401761866	0.273129159
1	0.38945654	1.087967768	0.116153893	0.104375257	0.287818108	0.176074403	0.290073873	0.086153893	0.096871069	0.272122666	0.345232779	0.197526069	0.860748999	0.001967411	0.114426008	1.149953219	0.77414557	1.541261764	1.39859351	0.99840102	0.071104784	0.293136906	0.47106527	0.069017814	0.069017814	0.134209837	0.151140652	0.375907406	0.02772017	0.017439634	0.736184387	0.692234666	0.091624743	0.057369212	0.016348003	0.074375257	0.145676661	0.012848695	0.146074403	0.260073873	0.485425912	0.066871069	0.315232779	0.470821635	0.375192725	0.530314065	0.380400273	0.106280136	0.229729156
1	0.680858744	0.222000335	0.588276081	0.689816431	0.880476977	1.10215768	0.888705523	0.618276081	0.677456712	0.94546938	1.089912094	1.043863678	0.209143391	0.856690602	0.504309866	0.895517086	0.005407606	0.942500926	0.97689888	0.178195812	0.497874665	0.417679344	1.161811891	1.118525812	1.118525812	1.187458633	0.560100309	0.695568533	0.457425305	0.523987374	0.580879346	0.657931786	0.46608534	0.494217556	0.631980591	0.719816431	0.586995259	0.514840651	1.13215768	0.918705523	0.977478304	0.707456712	1.119912094	1.178423642	0.654705279	1.201498823	0.488036553	0.386320825	0.626380143
1	0.930681003	0.802197268	1.012077407	1.297509747	1.160665129	1.43841912	1.318656122	1.042077407	1.510447337	1.229887659	0.397359442	1.443525006	0.688194759	1.392631756	0.580126503	1.971491104	0.037104706	1.484132352	1.799460862	0.232430482	1.090982924	0.044119934	0.196258348	0.042912448	0.042912448	0.300011963	1.139415422	1.106237089	1.532899915	0.957824355	0.141940985	0.29024263	0.753544532	0.836668789	1.405796083	1.327509747	1.177993489	0.914095385	1.46841912	1.348656122	0.201348419	1.540447337	0.427359442	0.165614294	1.119697665	0.420453674	0.06020456	0.095258862	0.193337136
1	0.592909971	1.337418565	0.101580567	0.710177289	0.124994004	0.580443912	0.207454177	0.131580567	0.703776627	0.18136292	1.313436469	0.556283218	0.969830033	0.348066708	0.738480743	0.098587023	0.621654811	0.190039968	0.045691775	0.693420176	0.872897426	0.572192937	1.108558849	0.280192071	0.280192071	0.110336639	0.53317443	0.608559468	0.371246705	0.487631659	0.378192851	0.243219981	0.444395455	0.455645482	0.486399874	0.740177289	0.5497624	0.478289066	0.610443912	0.237454177	1.102770706	0.733776627	1.343436469	1.112414817	0.731264096	0.779430898	0.521124858	0.375301823	0.96379765
1	0.024399241	0.26608066	0.4044006	0.425745848	0.881577188	0.922666167	1.282447881	0.4344006	0.386054908	0.896922626	1.082900214	0.866021733	0.151325234	0.682206484	0.086046506	1.460596699	0.518781034	1.262682242	1.435802188	0.598100269	0.616528635	0.391467031	1.293513057	1.460438777	1.460438777	1.050262344	0.414863534	0.612976594	0.712632014	0.096587938	1.516151677	0.683010889	0.190121932	0.088469228	0.270175101	0.455745848	0.399036295	0.021418138	0.952666167	1.312447881	1.107310878	0.416054908	1.112900214	1.307626056	0.570776809	0.978462514	0.310078213	0.409556903	0.254233097
1	1.049950519	0.993427269	0.209725597	0.015721302	0.036747012	0.140003981	0.205587978	0.239725597	0.165361978	0.007916162	1.079751284	0.086637322	0.748939295	0.240997564	1.218356815	0.585118557	2.634922112	0.407308988	0.536519761	1.740222255	0.969124268	1.398679752	0.122718743	0.4306551	0.4306551	0.519200877	0.97015499	0.490025101	1.022627325	0.948848912	0.920741043	0.865359064	0.900596097	0.92161921	0.333453631	0.045721302	1.01073937	0.944099211	0.170003981	0.235587978	0.232397317	0.195361978	1.109751284	0.098147151	0.999965111	0.257105652	0.984488197	1.108449601	0.674517119
1	0.532407773	0.621359252	0.150025614	0.215192702	0.464419825	0.149453887	0.494438012	0.120025614	0.39747006	0.394663082	0.775878914	0.165771038	0.586823346	0.026551337	0.327841732	0.010372315	0.352824072	0.297580068	0.162757527	0.437478858	0.10127526	0.423075997	1.217977001	0.641769407	0.641769407	0.325305942	0.033506935	0.100150246	0.064157946	0.37470134	0.884029161	0.634257806	0.649087509	0.563187176	0.51921355	0.185192702	0.065682483	0.453362466	0.119453887	0.464438012	1.155448597	0.36747006	0.745878914	1.21240758	0.039741323	1.205843063	0.333191209	0.388238037	0.312980624
1	0.462757404	1.266481054	0.018947375	1.083262687	0.081539783	0.205845115	0.18331535	0.011052625	1.272631679	0.095529034	1.234898789	0.249144155	0.958370292	0.04905919	0.3624615	1.072015958	0.743923511	1.337030509	1.262160753	1.256186052	0.317200071	0.55410361	1.460341581	1.286776325	1.286776325	1.097285433	1.11497426	0.030398569	1.268035507	1.085017943	0.47409496	1.08397258	1.019531744	1.049875924	0.117158521	1.053262687	1.162589797	1.077741084	0.175845115	0.15331535	1.337843736	1.242631679	1.204898789	1.480329181	0.077357963	1.430778383	0.243346034	0.432322814	0.583808773
1	0.592749687	0.208549999	0.489932598	0.564223327	0.465822375	0.435420499	0.416657346	0.459932598	0.62989358	0.49616768	0.239147343	0.472592536	0.28673874	0.526866466	0.473875766	0.378303731	0.113274655	0.125936835	0.275703512	0.432086723	0.209130568	0.479355375	0.096406511	0.015187801	0.015187801	0.250640911	0.542573701	0.015747333	0.54852392	0.891738986	1.156328759	1.302310625	1.120436538	1.072406094	0.481785826	0.534223327	0.609286814	0.968941442	0.405420499	0.386657346	0.052086575	0.59989358	0.209147343	0.090308311	0.276699758	0.001472984	0.299288929	0.444132818	0.552701664
1	0.036623992	1.023109142	0.494470731	0.337091892	0.006006345	1.567246009	0.11358096	0.464470731	0.517329151	0.225617543	0.429670808	1.358883207	0.802965776	1.281390289	0.067824446	0.075213216	0.347389723	0.358123877	0.230519657	0.086845944	0.492336598	0.123561774	0.067952868	2.002678905	2.002678905	2.318800397	0.17266351	1.253568751	0.009973348	0.253075613	0.381169307	0.505413081	0.314261133	0.296418724	1.080097961	0.307091892	0.191130271	0.27207645	1.537246009	0.08358096	0.293515885	0.487329151	0.399670808	0.06696575	0.200950248	0.039548594	0.162051005	0.268984313	0.27362155
1	0.052046215	1.130799267	0.011505154	0.351867551	0.23668072	0.393143692	0.531987299	0.041505154	0.551574606	0.157514952	1.258751935	0.404629612	0.875125177	0.196404802	0.17324551	0.672246415	0.614862339	0.541672934	0.653530758	0.495836993	0.352931649	0.152823937	0.920288417	0.330193559	0.330193559	0.063322615	0.472539478	0.537799508	0.349324011	0.432879584	0.400923543	0.184653338	0.390048905	0.405008389	0.360375348	0.381867551	0.489343824	0.42436626	0.423143692	0.561987299	0.886586043	0.581574606	1.288751935	0.931594831	0.3563288	0.80343228	0.091094873	0.015319491	0.068258164
1	1.840489439	1.371249159	0.022755323	0.383265827	0.519776765	0.589380285	0.607901765	0.052755323	0.50971905	0.524407248	0.281650956	0.517059998	0.995388851	0.308088901	1.233833663	0.521160565	1.528379634	0.315069516	0.453453038	1.676751044	0.992579726	1.380176943	0.517197956	0.101972322	0.101972322	0.22865197	0.937825281	0.939828638	0.988418014	0.874343615	0.125330859	0.204966879	0.797841844	0.824344888	0.962564009	0.413265827	0.971202083	0.860254615	0.619380285	0.637901765	0.507463597	0.53971905	0.311650956	0.489763089	1.346337961	0.743417017	1.258837355	1.127396584	1.228380705
1	2.632515318	1.287190086	0.39823207	0.137620491	0.402040709	0.700951317	0.771509371	0.42823207	0.330881676	0.450770179	1.199065052	0.723860142	0.850003346	0.524780553	1.838795743	0.332902309	1.295669282	0.57687173	0.487236346	1.523403841	1.355869796	1.760005286	1.038435866	1.809902959	1.809902959	0.992413065	0.589553971	1.056840123	0.424228537	0.80954231	0.461667399	0.13468684	0.973502413	0.923941761	0.952256817	0.167620491	0.637647264	0.861106718	0.730951317	0.801509371	0.885480138	0.360881676	1.229065052	1.014216907	1.542677199	1.224188833	2.137487274	1.767975962	2.161630587
1	0.109424733	0.852397358	0.161467206	0.013874344	0.270963956	0.223659727	0.404062779	0.261467206	0.049307937	0.255165483	0.524876459	0.184268064	0.706087684	0.00998126	0.25183636	0.207634644	0.296225888	0.474606132	0.364832006	0.030907647	0.655974003	0.012510968	0.669155144	0.250311641	0.250311641	0.354607722	0.318415966	0.611911231	0.158238483	0.274563646	0.274370194	0.218421079	0.228140405	0.246407588	0.374015554	0.113874344	0.33061013	0.264618168	0.323659727	0.504062779	0.636274814	0.149307937	0.624876459	0.646598746	0.836997817	0.717699623	0.00840611	0.135653493	0.053107312
1	0.52990153	0.258568448	0.037970471	0.120953547	0.005472505	0.545304941	0.162674507	0.137970471	0.015377921	0.054093015	0.226261206	0.474110209	0.352976307	0.264915025	0.596343099	0.062877287	0.735807027	0.346792311	0.217732746	0.69866878	0.237484909	0.605791237	0.70106091	0.923172262	0.923172262	0.876007551	1.696855476	0.184571714	1.602917859	1.743915798	1.044693345	1.585590675	1.719503403	1.737252049	0.931611019	0.220953547	1.769585152	1.753541798	0.645304941	0.262674507	0.627448077	0.115377921	0.326261206	0.742255981	0.389192532	0.75413614	0.415284611	0.532904025	0.510263613
1	0.402320273	0.304300865	0.379910483	0.216995333	0.021436919	0.265511033	0.13183045	0.479910483	0.237973377	0.03214229	0.533440762	0.288138298	0.318327989	0.396586871	0.362722325	0.279538222	0.238242553	0.007004345	0.158493988	0.360002621	0.029292198	0.411511741	0.430792199	0.476430503	0.476430503	0.37885249	0.554105768	0.570307301	0.758739826	0.733757026	0.410244998	0.493629551	0.822860067	0.818794208	1.019453709	0.316995333	0.605261415	0.771485368	0.365511033	0.23183045	0.516564727	0.337973377	0.633440762	0.447367693	0.370891236	0.400277528	0.269792518	0.381688962	0.359083972
1	0.691950731	0.327427992	0.631752074	1.171872316	1.003519042	1.03804078	0.845792053	0.531752074	1.061766814	1.061840029	0.581107277	1.081774826	0.331990399	0.87463808	0.321322856	0.389117947	0.406395341	0.139511184	0.288807145	0.266865699	0.018094675	0.363712818	0.249444601	0.690297401	0.690297401	0.61735109	0.608078864	0.227943442	0.47493312	0.665147708	0.704132517	0.712909096	0.704010922	0.688831045	0.533386609	1.071872316	0.637776976	0.67965189	0.93804078	0.745792053	0.365835858	0.961766814	0.481107277	0.24649248	0.262884424	0.028454182	0.420013661	0.381784811	0.325558993
1	0.671511419	0.565263679	0.134416053	0.037840464	0.215127198	0.456952161	0.178767058	0.034416053	0.074356204	0.231723211	0.109945969	0.370696331	0.396279232	0.163544193	0.968906649	0.147620742	1.185399444	0.422950761	0.304615838	1.033948644	0.952863453	0.809322138	0.813082496	0.694328946	0.694328946	0.944528463	2.198602205	0.350313881	1.845550003	2.195891052	1.049929394	1.629359042	2.085071245	2.152681038	0.821419248	0.062159536	2.295733997	2.191438319	0.356952161	0.078767058	0.724779716	0.025643796	0.009945969	0.861609116	0.335270602	0.699596021	0.652452432	0.651899436	0.802659519
1	0.477150194	0.081389853	0.164459905	0.231770992	0.10954965	0.576180942	0.243137264	0.064459905	0.253193579	0.145809474	0.079819908	0.417910532	0.135520558	0.209372887	0.5494148	0.023600797	0.723518316	0.310131667	0.176693563	0.645749562	0.179510039	0.573411321	1.15358781	1.690037162	1.690037162	1.734753387	0.460236826	0.818668152	0.674106866	0.210546756	0.389481342	0.366322716	0.0368181	0.0587298	0.66606635	0.131770992	0.460886598	0.149655695	0.476180942	0.143137264	0.914022141	0.153193579	0.020180092	1.149826651	0.138603774	0.765749029	0.494500066	0.541457803	0.529443461
1	0.172541074	0.669802741	0.280023364	0.039687421	0.29950164	0.109761705	0.42686056	0.380023364	0.04011075	0.242616166	0.894802103	0.110592723	0.56892545	0.260220468	0.455660579	0.817258921	0.480071826	0.914691989	0.924451654	0.021609993	0.888359243	0.088835056	0.721969231	0.353146549	0.353146549	0.287900298	0.095029545	0.019027663	0.085061152	0.049296705	0.094670848	0.085491262	0.008036765	0.021970399	0.401830414	0.139687421	0.099527447	0.038741938	0.209761705	0.52686056	0.757983734	0.14011075	0.994802103	0.700933601	1.155755774	1.002608694	0.130910774	0.01377913	0.294471996
1	0.73913441	0.227387679	0.242289401	0.300108416	0.64926282	0.115096295	0.768011387	0.342289401	0.120016811	0.591385827	1.065312024	0.052123903	0.058621704	0.21295811	0.953650107	0.920879145	0.837845952	0.994283852	1.01609264	0.721092041	1.461566039	0.731456149	0.607758705	0.205539475	0.205539475	0.06621945	0.718417689	0.254021311	0.66347249	1.022882424	1.015621258	1.030582053	1.21269492	1.176186743	0.474734287	0.400108416	0.786327851	1.090014193	0.215096295	0.868011387	0.521793103	0.220016811	1.165312024	0.578303436	1.030478661	0.691350289	0.614435967	0.605150101	0.782766962
1	0.131889762	0.631200701	0.03254859	0.034146549	0.44544393	0.189875436	0.677636154	0.13254859	0.011257432	0.420170396	1.360536331	0.244366959	0.479172723	0.044662718	0.062340358	0.211401326	0.06379764	0.070141018	0.080084206	0.046361478	0.414117721	0.0749919	1.337135622	0.891025315	0.891025315	0.322598531	0.492582963	0.093942718	0.7260097	0.427200489	0.158452631	0.217424981	0.362366376	0.381224365	0.579880421	0.134146549	0.500265249	0.412113692	0.289875436	0.777636154	1.222429616	0.111257432	1.460536331	1.340690019	0.62303783	1.41379329	0.096783484	0.149507417	0.050716604
1	0.098081677	0.718350014	0.365505785	0.043381336	0.085046157	0.224042029	0.151946139	0.465505785	0.055330952	0.030636008	0.548067896	0.248294444	0.601226962	0.366920383	0.125924989	0.882540641	1.011808577	0.916565382	0.957058059	0.646857655	0.225823033	0.179421725	0.078993	0.836498297	0.836498297	0.638674765	0.456187361	0.055256854	0.243738365	0.503976662	0.73266146	0.522890046	0.537574991	0.525123968	0.198988866	0.143381336	0.479661746	0.516129645	0.324042029	0.251946139	0.211893912	0.155330952	0.648067896	0.065485595	0.189095151	0.099294143	0.064761823	0.000329282	0.172508104
1	0.242540064	0.979918325	0.096776883	0.270601425	0.341419003	0.161588289	0.540033574	0.003223117	0.338491777	0.279985338	1.205657196	0.216760971	0.821759499	0.019409355	0.385209645	1.585700587	1.19081199	3.329058001	2.346550302	1.064247128	0.955559931	0.023338225	1.187246117	0.420658105	0.420658105	0.129261006	0.482120586	0.256112667	0.608888902	0.550979553	0.936299735	0.9799141	0.612515155	0.581832306	0.679272622	0.170601425	0.496488187	0.568552253	0.061588289	0.440033574	1.142799459	0.238491777	1.105657196	1.168702247	0.725786946	1.311617204	0.067637684	0.127057772	0.339560801
1	0.780832928	0.988197237	0.514391243	0.70459209	0.44992405	0.416388585	0.530646253	0.414391243	0.785900652	0.484138099	0.571841582	0.487661894	0.941345271	0.536996898	1.100267604	0.512378434	1.123349974	0.302793265	0.442223351	1.018780788	1.658717536	0.839389202	0.441773669	0.02037533	0.02037533	0.483576733	1.486189477	0.301655005	1.35355576	1.580538052	1.087844082	1.319873737	1.582772318	1.602675694	0.544288606	0.60459209	1.561764418	1.599502022	0.316388585	0.430646253	0.437079884	0.685900652	0.471841582	0.49113168	1.050440506	0.211081964	0.705500882	0.66682148	0.932937773
1	0.045909329	0.395132339	0.061947571	0.634452035	0.6075198	0.044418807	0.567670386	0.038052429	0.842660971	0.554043034	0.233023731	0.143768491	0.405458407	0.046109699	0.095335203	1.031101312	0.12904009	1.040875516	1.102092569	0.373847473	0.693086699	0.228025551	0.0808525	1.006427397	1.006427397	0.89037734	0.531066703	0.278516123	0.517084769	0.381758764	0.154182612	0.263659495	0.249825586	0.290701385	0.310657233	0.534452035	0.539269348	0.347908211	0.055581193	0.467670386	0.090329211	0.742660971	0.133023731	0.093670847	0.873002564	0.025495419	0.219868917	0.238398752	0.157910158
1	0.358652849	0.747208916	0.172055769	0.37403104	0.735239088	0.465047233	0.969984173	0.072055769	0.534451879	0.71382225	1.131707518	0.488751685	0.574662173	0.279562171	0.292961594	0.864989656	0.078838371	0.943904468	0.96483629	0.171292685	0.799792206	0.05494719	1.134151754	0.021603162	0.021603162	0.092147016	0.432246219	0.393593323	0.256574939	0.395100001	0.469967057	0.58923383	0.372009476	0.370432944	0.15937383	0.27403104	0.441894139	0.388626586	0.365047233	0.869984173	1.087051025	0.434451879	1.031707518	1.117539789	1.092677185	1.177722513	0.082546962	0.137205978	0.069051746
1	0.687201306	1.164383432	1.406530903	0.961363498	1.027355976	1.700071641	1.404483063	1.306530903	1.173700366	1.15317361	0.83345864	1.694725049	0.851267393	1.73716893	0.437159207	1.939792486	0.085181745	1.471493401	1.777813239	0.324545738	1.015886558	0.063427645	0.725767909	1.510226963	1.510226963	1.129670662	0.63148835	0.474348549	0.893307709	0.423321563	0.055409528	0.402930678	0.206283711	0.290397499	0.102027503	0.861363498	0.643315141	0.372113581	1.600071641	1.304483063	0.609163435	1.073700366	0.73345864	0.740753991	1.065211096	0.720441307	0.115469225	0.168414288	0.15341912
1	0.590976276	0.609738516	0.623092711	0.551294625	0.163701425	1.162847037	0.143083971	0.723092711	0.772582975	0.294364982	0.86417822	1.162059232	0.633383155	0.911026326	0.705918098	0.923942266	0.033465319	1.00063849	1.020864223	0.41474048	0.869057692	0.567243718	0.18500436	1.363680519	1.363680519	1.492649024	0.07924268	1.897035491	0.01241396	0.11966697	0.636699195	1.004212227	0.270367222	0.22911854	1.841209589	0.651294625	0.061224573	0.1642672	1.262847037	0.243083971	0.415366866	0.872582975	0.96417822	0.148428889	0.39397114	0.098746045	0.537722354	0.455476556	0.795454248
1	2.363852904	1.52309882	0.049374151	0.920730435	0.635095527	0.074130976	0.471115077	0.149374151	0.918761981	0.582999457	0.584631316	0.174825435	1.098536216	0.01845478	2.144176182	1.421421589	1.337822309	1.243963731	1.406515194	1.142823738	1.550976613	1.742523622	0.715374023	0.955439622	0.955439622	0.819812782	0.00029263	0.66108586	0.134991189	0.280870801	0.707547135	0.401338282	0.498866376	0.435604889	1.142941294	1.020730435	0.027711977	0.344835314	0.174130976	0.571115077	0.542098794	1.018761981	0.684631316	0.711144348	2.089921061	0.232194504	2.715528261	2.342542958	2.4954809
1	0.37853354	0.401014525	0.362039394	0.191137929	0.027235923	0.181565584	0.080870704	0.462039394	0.198020346	0.016452118	0.331018561	0.205951498	0.410102095	0.334799366	0.382648422	0.531516504	0.363950762	0.329663287	0.466748798	0.260861744	0.148129007	0.38838323	0.415578295	0.360024386	0.360024386	0.206819659	1.200562865	0.824279733	1.350674	1.266467189	0.922147632	1.094754092	1.263205071	1.279441103	1.33251842	0.291137929	1.257998507	1.279716019	0.281565584	0.180870704	0.490324276	0.298020346	0.431018561	0.436433728	0.33193028	0.38692839	0.155973935	0.361716525	0.206740805
1	0.42456335	0.745766279	0.161688218	0.00459523	0.478946597	0.355762502	0.746554652	0.261688218	0.153946827	0.385088657	1.045573631	0.288477769	0.659922312	0.085554109	0.402041781	1.205597922	0.42107785	1.701278489	1.500640524	0.268798438	0.558394288	0.242288133	0.875197622	0.029944115	0.029944115	0.490211703	0.562696647	0.176851034	0.703804584	0.774914247	1.002322273	1.09952327	0.911622582	0.878571554	0.449955781	0.10459523	0.610453967	0.822020338	0.455762502	0.846554652	0.882491034	0.253946827	1.145573631	0.858813964	0.437012835	0.90699448	0.069397284	0.270530669	0.290736553
1	0.367211384	0.211000451	0.323498191	0.296414502	0.050595431	0.124552575	0.071483382	0.423498191	0.192312771	0.031643535	0.211605084	0.003308916	0.196836712	0.172605699	0.43901185	0.732767068	0.341006174	0.641616882	0.737641213	0.208676216	0.314013486	0.397249159	1.205171903	0.035698018	0.035698018	0.418016037	0.440119549	0.729619875	0.375963879	0.599595158	1.479771387	0.789425724	0.758389845	0.686353001	0.89179991	0.396414502	0.46171004	0.640695152	0.224552575	0.171483382	1.091773918	0.292312771	0.311605084	1.177931006	0.34521104	0.755453473	0.384208897	0.438654448	0.683738715
1	0.505314412	0.423016274	0.143785	0.10433093	0.375877237	0.446333588	0.647317251	0.243785	0.142847114	0.285472216	1.205751124	0.355036944	0.416118836	0.148512325	0.620090593	1.227169282	0.148276128	1.766926973	1.5413393	0.041114659	0.939265987	0.435025728	0.576984691	1.185719682	1.185719682	1.44505891	0.744479319	0.761317821	0.982247674	0.827328076	0.883991832	0.927746135	0.819305758	0.853571932	0.644346185	0.20433093	0.798329882	0.841458794	0.546333588	0.747317251	0.691324786	0.242847114	1.305751124	0.578009351	1.046642094	0.892888255	0.365671893	0.443227721	0.507311608
1	0.464838347	0.227350488	0.520317189	0.830185194	0.680748264	0.226895844	0.56149031	0.420317189	0.736434995	0.675393414	0.220170546	0.3943345	0.25794133	0.473011021	0.10130016	0.027095701	0.102723553	0.313430338	0.180365727	0.032922103	0.506950507	0.086556156	0.461154606	0.303282514	0.303282514	0.951720947	0.711237906	1.116445507	0.683796822	0.653977376	0.052876388	0.29335958	0.586682535	0.61159811	1.085550988	0.730185194	0.73697644	0.641109937	0.126895844	0.46149031	0.374904604	0.636434995	0.120170546	0.435021683	0.526290303	0.532565596	0.151171355	0.206093831	0.043935299
1	0.654305826	0.009268892	0.262421046	0.279791885	0.66314379	0.311192977	0.768011387	0.162421046	0.209435498	0.55523486	0.73363981	0.208737185	0.083208924	0.012118148	0.559733828	0.069835745	0.687350009	0.219162314	0.076986788	0.627656624	0.224061231	0.571483945	0.868949675	0.576585308	0.576585308	1.062998136	0.48367606	0.517934867	0.601344347	0.650762731	0.728253095	0.93321334	0.724610971	0.728915165	0.131903592	0.179791885	0.533719771	0.684891908	0.211192977	0.668011387	0.957769549	0.109435498	0.63363981	0.851514125	0.711341267	1.137964171	0.436574288	0.516687752	0.489704809
1	0.522464412	0.055147467	0.561752126	0.643642496	0.256919917	0.854936457	0.341558773	0.461752126	0.618478429	0.352567899	0.09780113	0.857402303	0.023485184	0.761279664	0.459165716	0.646820676	0.125107335	0.501355363	0.618903629	0.283951018	0.301174747	0.42847265	0.890022151	1.020885763	1.020885763	0.911959076	0.004726952	0.7435686	0.119709192	0.016160743	0.104252488	0.38295828	0.060681827	0.028356426	0.569465606	0.543642496	0.013996195	0.022104933	0.754936457	0.241558773	0.97337699	0.518478429	0.00219887	0.878109966	0.052083048	0.965180762	0.411184078	0.394504812	0.579736429
1	0.653703572	0.046855983	0.484551759	0.617785092	0.516919079	0.512304288	0.474322323	0.384551759	0.532864792	0.548093615	0.050439795	0.516751261	0.157090819	0.556333157	0.482997525	0.539592098	0.734842491	0.731122258	0.680323943	0.716488282	0.047466532	0.573411321	0.122620371	0.488698211	0.488698211	0.342081028	1.090581848	0.899594119	1.154580898	1.223175135	1.072036275	1.183863481	1.295876431	1.277835638	1.336196915	0.517785092	1.142913581	1.253617718	0.412304288	0.374322323	0.235497706	0.432864792	0.049560205	0.149854026	0.493528292	0.299812106	0.393495475	0.488386822	0.42375689
1	0.20402235	1.312050497	0.085345402	0.218886617	0.488979513	0.149667705	0.692912814	0.185345402	0.414592787	0.410635678	1.31474367	0.19374304	0.992794397	0.00144813	1.071524653	0.102813306	1.230438323	0.383169287	0.258954646	0.903482211	1.063098504	0.883684898	1.314120432	0.385156474	0.385156474	0.156738373	0.583972446	0.469873975	0.507205537	0.475825192	0.492138154	0.264560522	0.376929541	0.408291246	0.286967794	0.318886617	0.597070594	0.451730754	0.249667705	0.792912814	1.299391469	0.514592787	1.41474367	1.318033341	0.965808063	1.043607536	0.820554829	0.706579994	0.825540959
1	0.526504258	0.298723978	0.175819034	0.122800505	0.180618282	0.308444869	0.044662463	0.275819034	0.002060245	0.135979341	0.265681951	0.243974543	0.377688547	0.044301922	0.47740718	0.09362588	0.513968341	0.37487894	0.249515817	0.600997928	0.058908946	0.533707377	0.114557642	0.347564714	0.347564714	0.507496697	0.376602286	0.278004206	0.488751719	0.495484783	0.709763464	0.756062695	0.557013681	0.551112409	0.038460409	0.222800505	0.408627069	0.520601807	0.408444869	0.144662463	0.11696095	0.102060245	0.365681951	0.113891218	0.032876949	0.016681157	0.427729444	0.487504833	0.522056946
1	0.58540306	0.683082157	0.155604968	0.16158661	0.45641288	0.148195238	0.650815235	0.255604968	0.245583478	0.388773057	1.63405014	0.083696449	0.662560881	0.238624178	0.801205144	0.590326717	1.026031744	0.766537266	0.726167466	0.97338302	0.440887163	0.749188008	1.672226962	0.261336497	0.261336497	0.343714771	1.698325852	1.300561939	1.709672846	1.216273103	0.526848003	0.158196654	0.850579609	0.937074677	1.348992148	0.26158661	1.674580371	1.112553583	0.248195238	0.750815235	1.576747086	0.345583478	1.73405014	1.685983926	0.023067116	1.572047307	0.64534271	0.606442023	0.774466677
1	0.236238769	0.365054323	0.320544344	0.475569371	0.150894946	0.212629584	0.106350577	0.420544344	0.380662771	0.178080476	1.142476429	0.214218771	0.271613799	0.34111892	0.279280722	1.096746116	0.037104706	1.077324863	1.15499512	0.247571149	0.825209117	0.09503661	0.952041672	0.314251943	0.314251943	0.084835772	0.819892449	0.310236758	1.11976976	0.619153395	0.066048892	0.400967582	0.43816184	0.494354242	0.925213505	0.575569371	0.823991575	0.573233045	0.312629584	0.206350577	0.926171171	0.480662771	1.242476429	0.965811274	1.290516924	1.25953218	0.104410313	0.150348642	0.052603168
1	0.04958015	0.931915232	0.524257223	0.401735401	0.323053111	1.572392208	0.766670341	0.624257223	0.597235212	0.041887557	1.057887641	1.351635627	0.682176017	1.271978706	0.185455649	0.281688121	0.586283099	0.009500957	0.160999634	0.218242726	0.490151164	0.054142288	0.799686829	1.853118651	1.853118651	2.261696566	0.643661159	1.444196808	0.509984158	0.856887237	0.654370916	0.229758348	1.028619043	0.968186609	1.659549778	0.501735401	0.687552805	0.908255472	1.672392208	0.866670341	1.06607704	0.697235212	1.157887641	0.808964426	0.069052887	0.480053428	0.147550318	0.173404969	0.169614404
1	0.801697141	1.040942456	0.398565325	0.276142297	0.10852197	0.320823627	0.036616187	0.498565325	0.336589252	0.04311661	0.258705214	0.321310813	0.872537261	0.420872808	0.928137741	0.635539043	1.788077232	0.483766223	0.603668616	1.425262501	0.82705806	1.031707371	0.510523572	1.281124752	1.281124752	1.088775646	1.020391876	0.050000052	1.196863545	0.883868117	0.070631943	0.864808064	0.724978419	0.790689766	0.050684726	0.376142297	1.056693803	0.851067516	0.420823627	0.136616187	0.311093704	0.436589252	0.358705214	0.541238051	0.983586702	0.309079654	0.586140899	0.917126375	0.593082747
1	0.718212699	0.553977812	0.603935368	0.789552131	0.580767055	1.00867352	0.558808218	0.553935368	0.862001662	0.667305522	0.241120445	1.009394146	0.481465378	0.839946716	0.763162712	0.471971352	0.629124305	0.247454662	0.391081932	0.694006284	0.732452179	0.660914189	0.031398022	0.937750655	0.937750655	0.946865461	0.899133679	1.662835332	0.949758272	1.114303124	0.599683883	0.569291908	1.239440986	1.217699238	1.840267375	0.739552131	0.958908547	1.16211948	0.95867352	0.508808218	0.16108284	0.812001662	0.191120445	0.006576389	0.018488402	0.021829208	0.541471792	0.530928132	0.705021295
1	0.188572837	0.934156681	0.09588442	0.444215422	0.34786303	0.181928229	0.342374665	0.04588442	0.616260465	0.328232031	0.126140672	0.213635238	0.784885603	0.016566392	0.439454179	1.044138416	0.062640018	1.04819503	1.112657498	0.1064371	0.911790843	0.041807082	0.069713761	0.880053479	0.880053479	0.654273898	0.907861335	0.316840087	0.927591566	1.008701387	0.19794456	0.489483944	1.065400615	1.050593544	0.620952495	0.394215422	0.957148415	1.032563694	0.131928229	0.292374665	0.067653926	0.566260465	0.076140672	0.097136002	0.83660576	0.053532084	0.116430396	0.107549833	0.056428661
1	0.403286508	0.659703303	0.956723979	0.584584185	0.724520141	1.07006114	1.309793954	0.906723979	0.776072587	0.405482689	2.39487889	1.125229403	0.480317462	0.986997682	0.369710418	1.257306812	0.494749822	1.862359521	1.59933919	0.391039404	0.554851919	0.190634457	1.744533355	1.758913537	1.758913537	1.40348523	0.3488684	1.094913556	0.189674127	0.519783129	1.194499283	0.304486564	0.661252996	0.61262577	1.045158398	0.534584185	0.378315206	0.560933671	1.02006114	1.259793954	2.076150687	0.726072587	2.34487889	1.731866176	1.562881937	1.634687531	0.28337265	0.304768884	0.296781674
1	0.085441862	0.415410973	0.819475598	0.822841692	1.086355576	1.268886645	1.24623964	0.769475598	0.768462486	1.13964265	0.600349297	1.28160666	0.409732755	1.181963645	0.256625764	0.586239577	0.520421266	0.763717356	0.722495807	0.543900826	0.315465917	0.433098352	0.839870436	1.354534756	1.354534756	0.939870547	0.182846203	0.643857136	0.401853501	0.234585436	0.310657398	0.551766905	0.248786121	0.254884914	0.250654493	0.772841692	0.200842282	0.244150666	1.218886645	1.19623964	0.726403716	0.718462486	0.550349297	0.849424599	0.523225677	0.70545159	0.332317692	0.441390821	0.273633081
1	1.166128065	0.340534926	1.487079145	2.656870405	3.063217105	1.130350128	3.086154693	1.437079145	2.214381683	2.938952557	1.332681691	1.306945812	0.393189285	1.214341312	0.293602753	0.466829581	0.508991794	0.678714957	0.61353901	0.544108048	0.251958602	0.446975459	0.355528043	0.80590581	0.80590581	0.923542588	0.553056781	0.315826537	0.466029165	0.455860465	1.77945362	1.353416733	0.386109188	0.394882204	0.606314897	2.606870405	0.56011995	0.435904286	1.080350128	3.036154693	0.498849407	2.164381683	1.282681691	0.331541317	0.1091396	0.218598664	0.381224483	0.393301357	0.365994048
1	0.708933927	1.115069948	0.16119456	0.072976981	0.284249595	0.068921931	0.379923952	0.11119456	0.102578645	0.253501474	0.630829598	0.083126295	0.869517763	0.099160233	0.838582398	0.010893209	0.862560267	0.298076291	0.163307382	0.723900466	0.944228834	0.648159557	0.462545962	0.118213815	0.118213815	0.100438434	1.043266403	0.98601711	1.123361443	1.111877776	0.058864136	0.217996161	1.13314833	1.133522731	1.272173136	0.022976981	1.096204247	1.127856428	0.018921931	0.329923952	0.471784365	0.052578645	0.580829598	0.44438775	0.855018791	0.581680389	0.332650838	0.325784473	0.611904924
1	0.672715926	1.256044134	0.144807281	0.318622318	0.685402255	0.038087604	0.85652042	0.094807281	0.517329151	0.600666306	1.654890911	0.06573625	0.950364113	0.114141719	2.316761458	0.737477081	1.645240193	0.864411951	0.855953533	1.694514105	1.523374785	2.231691638	1.890383816	0.719755113	0.719755113	0.506537174	0.132781523	0.182489797	0.147039773	0.129687646	0.132999588	0.054117691	0.137047605	0.127231269	0.519482467	0.268622318	0.137364081	0.130400836	0.011912396	0.80652042	1.943249982	0.467329151	1.604890911	1.880267725	1.30172194	1.560894901	3.011449346	2.631704671	2.685621407
1	1.467308596	0.73983019	1.905111608	1.687217762	2.22386973	1.925263657	2.321758497	1.855111608	1.432443801	2.252952666	0.684552445	1.972188467	0.63770744	2.142756256	0.339490421	2.182627683	0.288605338	1.565096215	1.940858389	0.434925136	0.986897984	0.157098116	0.994636272	1.459630064	1.459630064	1.120954986	0.700456217	0.467468587	0.966785636	0.554678558	0.185220077	0.772425522	0.410089923	0.460869664	0.018008262	1.637217762	0.710384083	0.520343038	1.875263657	2.271758497	0.84750018	1.382443801	0.634552445	1.014903612	1.190281062	1.169158646	0.08337941	0.231821045	0.163103511
1	2.187230902	0.888941794	3.523223264	2.828637444	2.14030093	2.784029263	2.260070383	3.473223264	2.903095827	2.305843865	0.365828029	2.817765898	0.710057966	3.5408243	0.091851049	0.734299303	0.358608348	0.644223504	0.739802621	0.449787623	0.261830378	0.089220531	0.324148274	0.23598876	0.23598876	0.348625788	0.517331962	0.743319043	0.388625663	0.583696861	0.180711933	0.036208317	0.628556751	0.61406218	0.656794276	2.778637444	0.545758972	0.599985823	2.734029263	2.210070383	0.302369241	2.853095827	0.315828029	0.316200676	0.046921881	0.517662236	0.020479695	0.112215929	0.035872363
1	0.151748508	1.050563062	0.097215225	0.133926576	0.248911002	0.278292412	0.278004459	0.047215225	0.270000868	0.246448222	0.304085682	0.263140691	0.839085677	0.061985091	0.275229705	0.052292635	0.810832132	0.337000512	0.206722313	0.126087442	0.6380209	0.063779168	0.431778111	0.006225592	0.006225592	0.146192038	0.053145038	0.347585233	0.045777335	0.14139482	0.656806806	0.555406311	0.291952919	0.248383299	0.05005273	0.083926576	0.036111914	0.18536709	0.228292412	0.228004459	0.4497289	0.220000868	0.254085682	0.433089931	1.071091053	0.677558903	0.114622823	0.041173843	0.003870673
1	2.630607238	1.603527874	0.028282866	0.608594632	0.268552324	0.672223254	0.25118354	0.078282866	0.739924607	0.313405243	0.217561153	0.595414833	1.143107759	0.388474313	2.365727535	0.418753952	1.593155658	0.642988837	0.568717389	1.993273958	1.497109111	2.463858665	0.530121365	0.386418737	0.386418737	0.113949906	0.780237087	0.789124165	0.770163282	0.646252846	0.35263075	0.025324356	0.512505523	0.558920688	0.655419773	0.658594632	0.802256425	0.615364853	0.722223254	0.30118354	0.484133096	0.789924607	0.267561153	0.54062956	1.793723521	0.14047906	3.043407453	2.750414329	3.239616714
1	0.785484802	0.604838182	0.636036994	1.424905482	1.100395781	0.941559504	0.987942924	0.686036994	1.39661126	1.140832662	0.208161257	1.021304738	0.542882418	0.845778239	0.83210865	0.965210011	0.785883294	1.08846326	1.085972864	0.548311795	1.174396478	0.648964458	1.034787164	0.861289903	0.861289903	0.75896751	0.384723198	0.477717523	0.389884793	0.644524233	0.811754117	0.969471471	0.820426964	0.778252406	0.31804826	1.474905482	0.431444174	0.702277329	0.991559504	1.037942924	0.91841517	1.44661126	0.258161257	1.046168838	0.883710024	0.803686251	0.522720938	0.56714238	0.601026242
1	0.665192629	1.359799096	0.541974934	0.639992908	0.509916134	1.052257104	0.731277993	0.591974934	0.747534708	0.595192242	0.496674476	1.037952524	0.988873694	0.881812195	0.539758601	0.222371452	0.573099671	0.487017027	0.379458423	0.299203494	0.834395296	0.278103374	0.095880463	1.131794663	1.131794663	0.827657623	0.151812919	0.753524747	0.038389025	0.085033945	0.529390087	0.678959085	0.023306973	0.043043736	0.43263858	0.689992908	0.158545893	0.069285963	1.102257104	0.781277993	0.053648217	0.797534708	0.546674476	0.099760565	0.906965222	0.373452557	0.426381309	0.108986429	0.382144999
1	1.500556081	1.416269243	0.122954263	0.163477895	0.743054014	0.582704847	0.920890626	0.172954263	0.348004403	0.548209343	1.51602455	0.563242189	0.97985281	0.355214393	2.369139487	0.193965661	1.978838832	0.089287255	0.060323825	2.662091834	1.407982214	2.883237416	1.535513422	0.820061284	0.820061284	0.930610566	1.496278173	1.55148142	1.904188143	1.713690737	0.463907389	0.459013112	1.841343276	1.810214881	2.466914864	0.213477895	1.582517366	1.764085062	0.632704847	0.970890626	1.747441317	0.398004403	1.56602455	1.565980608	0.724807655	1.29582224	2.237430313	2.854326017	3.036099499
1	0.725635056	0.101020178	0.471722502	0.516202434	1.166109637	0.682533786	1.163619944	0.521722502	0.342612266	1.135538433	1.29382182	0.631098563	0.158512845	0.629543459	0.557013298	1.056404175	0.27704537	1.298596028	1.235668435	0.118549063	0.687868951	0.425388848	1.790036764	0.747628833	0.747628833	0.697488261	0.078609734	0.452064371	0.060700529	0.066498715	0.384940064	0.271835435	0.017241924	0.053036248	0.416268823	0.566202434	0.100489762	0.060326919	0.732533786	1.213619944	1.784116154	0.392612266	1.34382182	1.776765488	1.448257729	1.905429682	0.437446749	0.401218754	0.341378345
1	0.381761757	0.530853565	1.986927182	1.489593318	0.884005169	2.764195138	0.457704617	1.936927182	1.474299357	1.185867638	0.609223439	2.544178914	0.459716344	3.061777605	0.863347254	0.293786803	1.026007627	0.023624576	0.175137266	0.84783245	0.868017335	0.73299805	0.306182801	2.26305653	2.26305653	2.40937775	0.802560816	0.920741611	0.833621622	0.842391448	0.739502475	0.939132079	0.821431918	0.846986894	0.708053878	1.439593318	0.844838117	0.848800549	2.714195138	0.407704617	0.536335978	1.424299357	0.559223439	0.274903478	1.318393942	0.671337533	0.611148368	0.615947342	0.708230754
1	0.688065403	0.932000513	0.069935127	0.130232661	0.451373751	0.176067804	0.621312224	0.019935127	0.083553392	0.419362206	0.93230588	0.197531973	0.737166599	0.001972746	0.923887321	1.193422674	0.398650933	1.129224871	1.231602778	0.234702191	1.160313343	0.45310911	0.640374887	0.626819184	0.626819184	0.343168223	0.110801732	0.529930496	0.077717599	0.04059315	0.282499975	0.317296609	0.00358712	0.003142618	0.115801105	0.080232661	0.105629246	0.026114752	0.126067804	0.571312224	0.614379989	0.033553392	0.88230588	0.635447681	1.459576471	0.970150871	0.630802468	0.339524016	0.804763239
1	1.139357225	1.348968109	0.067529186	0.100681343	0.074361148	0.388122437	0.095622209	0.017529186	0.28902612	0.021577401	0.288499813	0.37707031	1.015576063	0.16968671	1.550905303	0.076012793	1.040326454	0.21295212	0.070288281	1.568307483	1.204185095	1.56790336	0.167395281	0.302643396	0.302643396	0.492307953	0.861881131	1.036265374	0.851583359	0.794716925	0.361683046	0.00625272	0.716521469	0.744180051	1.030070123	0.050681343	0.89206473	0.779702892	0.338122437	0.045622209	0.168697301	0.23902612	0.238499813	0.195516556	1.229952794	0.259840498	1.273390865	1.335236637	1.893354703
1	0.576911017	0.296896963	0.51703023	0.545753753	1.215994399	0.747400861	1.146186347	0.46703023	0.485301661	1.199135162	1.400204341	0.749704926	0.332169619	0.700766244	0.031909256	1.228264017	0.707371854	1.770316207	1.543422544	1.00159781	0.058682832	0.23917038	2.096623808	0.587552871	0.587552871	0.603444475	1.111755926	0.569450093	1.308097474	1.114182712	0.158417903	0.574227936	1.06900074	1.096572388	0.886573409	0.495753753	1.164773333	1.113854857	0.697400861	1.096186347	2.216770567	0.435301661	1.350204341	2.10621357	1.44281416	2.281111518	0.106960943	0.055726493	0.011783378
1	0.168024857	0.58383158	0.562057692	0.863430428	0.772397384	0.631697382	0.684866538	0.512057692	0.761167823	0.801616407	0.131128532	0.695609622	0.591713719	0.668877608	2.081183898	1.409153719	0.890818805	1.23804476	1.397299191	1.09620729	1.535543556	1.668512385	0.014737194	0.198360785	0.198360785	0.085115717	0.870138591	0.820774947	0.855382635	0.980866617	0.263663507	0.008346472	1.037972851	1.029012727	0.958183904	0.813430428	0.921586132	1.00629409	0.581697382	0.634866538	0.030364224	0.711167823	0.081128532	0.040038776	1.722351761	0.446745799	1.299549878	1.387452168	2.123710819
1	5.284774126	1.858163827	0.29511694	0.575349398	0.009241467	0.828517801	0.081395857	0.24511694	0.699971576	0.114687825	0.552263134	0.843670265	1.26517778	0.656998143	3.91503242	0.410947306	4.438226527	0.167263982	0.315427116	5.076861706	1.655286609	6.151974322	0.942272724	0.401941212	0.401941212	0.692637994	0.591805454	0.940786397	0.474877483	0.508434026	0.735107248	0.676599776	0.431029493	0.453830673	0.936539559	0.525349398	0.60771236	0.490154437	0.778517801	0.031395857	1.000545739	0.649971576	0.502263134	0.950920923	1.778711439	0.317693675	8.124003881	7.394639429	5.48086443
1	0.169774826	0.966702983	0.273144787	0.331506692	0.256445152	0.135905515	0.161858615	0.323144787	0.209435498	0.230832809	0.228862068	0.064674771	0.793629704	0.115052839	0.610325747	0.473678118	0.91163636	0.249754936	0.39322488	0.850213107	0.71039105	0.561042164	0.305364574	0.747354971	0.747354971	0.869649265	0.25737883	0.835835231	0.092817746	0.154329156	0.696735184	0.739850212	0.069156343	0.095032936	0.513275744	0.381506692	0.258348713	0.13135262	0.185905515	0.211858615	0.245733026	0.259435498	0.278862068	0.295700774	0.580882214	0.430545745	0.694910382	0.340521594	0.587426483
1	1.083617712	1.179764606	0.275706858	0.680625971	0.509327462	0.936969682	0.873428864	0.325706858	0.779877637	0.562624863	0.58548499	0.83659197	0.825263554	0.649050673	0.487114967	0.996451576	1.365943285	1.15783456	1.136321193	1.321137904	0.442078285	0.667433316	0.045745033	0.0556524	0.0556524	0.320304623	0.918835722	0.981016534	0.939839002	1.093496374	1.526309797	0.952427394	1.225421673	1.17824191	1.014833388	0.730625971	0.969946497	1.135909351	0.986969682	0.923428864	0.029460663	0.829877637	0.63548499	0.067213558	0.112998221	0.165876332	0.518771146	0.360374261	0.303766314
1	0.405917225	1.282653049	1.909207661	1.897770907	1.188036739	2.027157989	0.771509371	1.959207661	1.774898348	1.355783072	0.95429155	2.072178927	0.986323538	2.295358904	0.441530578	1.088799026	0.020642815	1.379226715	1.290941709	0.075193329	0.527993743	0.316684845	0.733452786	0.865199196	0.865199196	1.137758331	0.135410274	0.968084506	0.074873363	0.142064469	0.991910661	0.874015934	0.359141562	0.295811507	0.812856331	1.947770907	0.111641814	0.204897897	2.077157989	0.821509371	0.828578778	1.824898348	1.00429155	0.738022247	0.811045536	0.823852035	0.32062527	0.378388794	0.32985245
1	0.025380028	0.876013419	0.116322472	0.204110958	0.405475627	0.572820759	0.530121099	0.166322472	0.393665009	0.430620589	0.444729263	0.571970325	0.736775904	0.364202582	0.136925014	1.353495959	0.400305455	1.210840368	1.355215352	0.4166606	0.767888328	0.229567452	0.836187208	0.469082921	0.469082921	0.440811084	0.204528651	0.615723202	0.046363005	0.232877475	0.417777887	0.380226215	0.255436642	0.2474497	0.534239247	0.254110958	0.217045754	0.240266808	0.622820759	0.580121099	0.775048504	0.443665009	0.494729263	0.852368339	1.127462527	1.020461816	0.214023845	0.299919128	0.014192986
1	2.230945528	1.097365946	0.406800727	0.143161363	0.138845984	0.339035102	0.106350577	0.356800727	0.167264504	0.068956267	0.151845708	0.336950938	0.917614098	0.432192842	2.861467926	1.380125427	2.492173979	1.2239287	1.375406358	1.774526035	1.689346571	2.714306576	0.299920733	1.091753485	1.091753485	0.874314439	0.994023077	0.171358287	1.071599903	0.963710147	0.082631962	0.688517068	0.897976674	0.929598187	0.127571315	0.093161363	1.038605429	0.955965967	0.289035102	0.056350577	0.128904078	0.117264504	0.101845708	0.327303655	2.018066224	0.179373126	2.497787905	3.097789036	2.6422706
1	0.545329252	1.31691462	0.389808631	1.260570599	0.313067626	0.342413413	0.703641181	0.339808631	1.472396832	0.211596744	2.24956144	0.467818411	0.892752212	0.258643263	0.975146201	0.639059749	1.679457277	0.489235886	0.608414642	1.491601604	0.848094608	1.096467203	2.14841909	0.943354067	0.943354067	0.874970923	0.859067144	0.052545909	0.819704278	0.912667809	0.641854005	0.939340273	0.936362062	0.929945293	0.049238573	1.210570599	0.899886369	0.925975839	0.292413413	0.653641181	2.235664552	1.422396832	2.19956144	2.157651977	0.321389285	1.994892078	0.861232702	1.029223615	0.818259398
1	0.728941708	1.314202846	0.258374377	0.368490168	0.368957185	0.084185664	0.424703622	0.208374377	0.426007939	0.346510767	0.677264702	0.043183026	1.024204082	0.205628055	1.675665059	0.087798672	2.262581382	0.369596674	0.243515484	1.555525661	1.271672894	1.655406229	1.588037965	0.86369818	0.86369818	0.623265745	0.978112848	0.420224991	1.050009254	0.962155717	0.272186562	0.295223093	0.911611971	0.9372834	0.537149859	0.318490168	1.021846765	0.958074675	0.034185664	0.374703622	1.559650613	0.376007939	0.627264702	1.59839048	0.842754008	1.500768592	1.229573488	1.448609352	1.079874815
1	1.010169553	1.103844768	0.413834934	0.152351823	0.521916737	0.386157313	0.507848471	0.363834934	0.097186508	0.529595361	0.229386301	0.357687822	0.925849778	0.447073105	2.283552967	0.116222027	2.23850167	0.171899835	0.026347947	2.45822848	1.401038321	2.682312135	1.14672396	0.546782632	0.546782632	0.344492887	1.221926778	0.840642129	1.45123765	1.224443159	0.311059818	0.279302327	1.172021315	1.204847122	1.172758042	0.102351823	1.280620503	1.223800465	0.336157313	0.457848471	1.089890613	0.047186508	0.179386301	1.172667651	1.039556287	0.952002885	1.981531119	2.654594201	2.755494506
1	0.142294319	0.81164235	0.417069521	0.43308935	0.844214536	0.170845859	0.9959892	0.367069521	0.281731458	0.792792235	1.259353	0.249588113	0.702958735	0.367892117	0.075566833	1.737880488	1.289762348	4.528583767	2.807578444	2.971961864	0.609476776	0.854774259	0.979744758	0.226395219	0.226395219	0.2727168	0.577492762	0.780703222	0.557763446	0.374895154	0.577316089	0.164703648	0.19890963	0.254169758	0.635079005	0.38308935	0.581405907	0.328820356	0.120845859	0.9459892	0.98356975	0.231731458	1.209353	0.978074223	0.580715198	0.871153216	0.628094902	0.550983379	0.660009598
1	1.346728271	1.217327376	0.059083132	0.405429316	0.790214994	0.623816857	0.921706519	0.009083132	0.467863495	0.770042277	0.421194488	0.538726608	0.895284321	0.330107434	0.31254476	1.320405331	0.895520462	2.077765279	1.725412888	1.69111725	0.121504813	0.670517118	1.13013613	0.114967031	0.114967031	0.318883423	0.704593278	0.894102476	0.61306853	0.716223402	0.306145431	0.353935809	0.699813334	0.71231952	0.782980368	0.355429316	0.738679377	0.718872949	0.573816857	0.871706519	1.03555074	0.417863495	0.371194488	1.086603412	0.125528153	1.129579686	0.487660071	0.405879672	0.590767676
1	0.516842104	0.06722884	0.39904649	0.904063491	0.617836318	0.162979908	0.298645302	0.44904649	0.745947621	0.596335039	0.905147556	0.243610452	0.03112796	0.363397241	0.187198254	0.332678263	0.231283743	0.069893851	0.221015288	0.15265775	0.14898241	0.265802119	1.215517318	1.893197053	1.893197053	1.302775049	0.389893052	1.060247516	0.231940852	0.568941548	1.251982928	0.486884543	0.747691664	0.667847872	1.076883549	0.954063491	0.410449075	0.614813563	0.212979908	0.348645302	1.00551146	0.795947621	0.955147556	1.194005292	0.178668451	0.80638411	0.222870953	0.359331057	0.167223927
1	3.731266864	1.888406694	0.347680408	0.86716867	0.595143802	0.742976258	0.593150259	0.397680408	0.916859456	0.6312723	0.004456345	0.790006236	1.256267729	0.597171033	1.96177161	0.754305352	1.841869677	0.678619635	0.768173235	3.060813652	1.177980737	2.72303236	0.415612393	0.046457558	0.046457558	0.141550261	0.259437362	0.457489093	0.098949029	0.047799722	0.918289128	0.836659341	0.130589506	0.073493322	0.053592637	0.91716867	0.252041908	0.000862359	0.792976258	0.643150259	0.36435079	0.966859456	0.054456345	0.425310911	1.346707804	0.100027133	3.836237564	3.20553513	3.444382552
1	1.048929382	1.257478304	0.022128092	0.429439762	0.30014753	0.408582489	0.272640275	0.072128092	0.553477131	0.312449212	0.095917714	0.404205436	0.977172634	0.19599161	1.070952033	0.021766021	1.002213984	0.266644149	0.128655803	0.993906604	1.039410072	0.92840002	0.199334968	0.301520536	0.301520536	0.002981832	0.028766345	0.215374616	0.146455195	0.185916062	0.835960898	0.774461014	0.34019284	0.302500827	0.263126892	0.479439762	0.004265917	0.23346941	0.458582489	0.322640275	0.12745751	0.603477131	0.145917714	0.201649287	1.391818099	0.145898458	1.270470441	0.849523849	1.486819601
1	0.774232736	1.292382288	0.163840153	0.344435394	0.143937608	0.444606516	0.033118203	0.213840153	0.354027418	0.088081319	0.110430326	0.344051847	1.368039949	0.138017375	1.187413893	0.256594804	1.288464525	0.019396585	0.131876172	1.149869319	1.852718021	0.887573601	0.850908911	1.612284149	1.612284149	1.386092687	3.175390875	0.419187866	2.547546426	2.791907881	1.002203198	1.67986524	2.401204726	2.528890094	0.600522511	0.394435394	3.248348817	2.704939863	0.494606516	0.083118203	0.718782905	0.404027418	0.160430326	0.939963867	1.329682861	0.475244885	0.747619984	0.694975585	0.996179752
1	0.348713254	1.451191614	0.003120778	0.48115457	0.256764577	0.402971086	0.430067806	0.053120778	0.684751374	0.173863748	0.720856514	0.409635735	1.056199628	0.201285937	0.680540535	0.702311935	1.478926853	0.590601644	0.695011606	1.181662642	0.677919862	0.748383106	1.130565365	0.542479815	0.542479815	0.20790948	1.027085217	0.768051186	1.255452788	0.856627744	0.444876416	0.069273543	0.674576245	0.744267523	0.875028101	0.53115457	1.058901431	0.816337898	0.452971086	0.480067806	1.089107611	0.734751374	0.770856514	1.140225102	0.456870153	1.133572466	0.498502106	0.504699353	0.58977363
1	0.218801756	0.480249032	2.416142208	2.224682369	2.68818117	1.933366385	2.614106516	2.466142208	2.19155138	2.681672942	0.589806042	2.051503753	0.404371585	2.263525227	0.90922092	1.035546152	0.850133565	1.248426432	1.200682881	0.604901021	1.428476097	0.690210304	1.107164659	0.2902765	0.2902765	0.272279124	1.904214604	1.282837988	1.70030435	1.884369218	0.613909755	0.853934515	1.794780503	1.838827923	1.499029159	2.274682369	1.978484416	1.878283739	1.983366385	2.664106516	1.108393	2.24155138	0.639806042	1.136719352	0.88475342	0.891398423	0.491758285	0.566914759	0.588901611
1	0.512658973	0.286811429	0.392006217	0.464487626	0.274904636	0.286319898	0.245003464	0.442006217	0.315976912	0.300287301	0.362020238	0.293684965	0.340371463	0.400673787	0.526522707	0.877159288	0.166812503	0.905917791	0.948871407	0.219700374	0.521711744	0.439265955	0.684243165	0.152419691	0.152419691	0.042418602	0.052193195	0.118794497	0.147873993	0.365028447	0.66258238	0.526127784	0.595715281	0.534964224	0.284178208	0.514487626	0.090039672	0.435256416	0.336319898	0.295003464	0.698537252	0.365976912	0.412020238	0.693228721	0.103294384	0.585828443	0.359579017	0.419185418	0.623273752
1	0.058812448	0.039239723	0.596572741	0.91883915	1.445451699	0.74658349	1.50022248	0.646572741	0.814438531	1.412723103	1.600800124	0.854509165	0.244574617	0.759705793	3.975976394	3.19957452	2.580602846	1.891687049	2.563619007	1.776178961	1.950570706	3.597044762	2.057039776	0.524695064	0.524695064	0.13880388	1.203595185	0.944981783	1.407879831	1.652176447	3.02624253	2.062400043	2.005316267	1.883281366	1.585899101	0.96883915	1.292418047	1.758550732	0.79658349	1.55022248	2.245063734	0.864438531	1.650800124	2.07139439	1.376387126	1.478165714	3.175677373	3.446541665	2.530768758
1	0.646522061	0.387489502	0.493827745	0.915145235	1.01154648	0.365598654	0.892728661	0.543827745	0.776388025	0.967477416	0.258559632	0.428340576	0.434439769	0.496670012	0.289226711	0.622775098	0.346101515	0.464082641	0.586525927	0.101441377	0.071672881	0.295869184	0.332853052	0.789146498	0.789146498	0.877655388	0.435189267	0.508568928	0.632675556	0.566870405	1.167407371	1.380215451	0.640503839	0.631073579	0.111296834	0.965145235	0.467988237	0.5954519	0.415598654	0.942728661	0.367004261	0.826388025	0.308559632	0.310627991	0.355856437	0.411706189	0.204266066	0.356816	0.067041621
1	0.461250307	0.09298149	0.506805583	1.02596268	0.773548972	0.433330118	0.482368598	0.556805583	0.900052167	0.775647925	0.826411691	0.514213017	0.037769292	0.554657437	0.159081943	0.263188193	0.079389029	0.011854652	0.139502765	0.178502236	0.475567908	0.024846174	1.034374019	1.072641356	1.072641356	0.747542936	0.024735963	0.57733791	0.254864492	0.095756686	0.220190593	0.005978273	0.210116571	0.164418467	0.214235117	1.07596268	0.014130153	0.125205903	0.483330118	0.532368598	0.914443419	0.950052167	0.876411691	1.026382521	0.743554859	0.959803115	0.019864195	0.125213623	0.113351184
1	0.128122925	1.030043863	0.125333002	0.10991613	0.302196239	0.162915279	0.167222798	0.175333002	0.302343797	0.251089308	0.002604414	0.186596043	0.826610111	0.007887529	0.542711523	1.050520075	0.147780184	1.051763191	1.117818381	0.025593713	0.967953133	0.128924475	0.708033891	0.289638839	0.289638839	0.130315842	0.468352196	0.500456445	0.349191197	0.436837239	0.324256474	0.208412194	0.388834959	0.410575407	0.452845357	0.15991613	0.491572094	0.428972393	0.212915279	0.217222798	0.632672262	0.352343797	0.052604414	0.711596299	0.74443847	0.656216209	0.027143323	0.027558693	0.327096968
1	0.098186208	0.876010748	0.22647718	0.026803046	0.033365078	0.191203685	0.127807312	0.17647718	0.093066018	7.83E-05	0.732478249	0.123465489	0.704998016	0.270469271	0.527443704	0.503607939	0.439121796	0.705448753	0.647451516	0.158406656	0.878171174	0.207561414	0.065599601	0.182286824	0.182286824	0.336928153	0.62737319	0.361068481	0.575553995	0.534246448	0.00345871	0.051222567	0.443797217	0.473505565	0.251346278	0.023196954	0.644997535	0.513365979	0.141203685	0.077807312	0.036172358	0.043066018	0.682478249	0.085118835	0.845149497	0.033296159	0.182611745	0.111036217	0.240746528
1	0.804520114	0.537784865	0.518886517	0.863430428	1.128942681	0.482250072	1.256152115	0.468886517	0.839171359	1.090920472	1.340581889	0.558391191	0.44825792	0.583509494	0.984685471	1.003922852	0.850216013	1.174813386	1.148502275	0.717903163	1.622016829	0.741093029	1.008492678	0.481282089	0.481282089	0.736720055	0.639141937	0.434782242	0.543341386	0.941299193	1.074453441	1.183633999	1.159195648	1.09841777	0.151613721	0.813430428	0.692730305	1.010480411	0.432250072	1.206152115	1.065141288	0.789171359	1.290581889	0.971909997	1.522057024	1.216394623	0.619647429	0.615756997	0.800018334
1	0.371206523	0.448482435	0.501018933	0.638101623	0.401087937	0.569399583	0.486391736	0.451018933	0.498619337	0.452570362	0.196856913	0.583395503	0.45664518	0.59954425	0.031954686	0.504005706	0.01015416	0.29117335	0.431555677	0.118778526	0.240663238	0.095807561	0.659380081	0.494129186	0.494129186	0.272075402	0.947242262	0.69296421	1.077120489	0.866772853	0.259780866	0.221498123	0.755253684	0.80567086	0.861487723	0.588101623	0.98678513	0.846882463	0.519399583	0.436391736	0.691675518	0.448619337	0.146856913	0.622156986	0.38956601	0.802023073	0.311669439	0.203532458	0.113381129
1	0.83935852	1.400013432	0.658711446	1.341792398	1.146520397	1.141850534	1.036220578	0.608711446	1.345243078	1.206171559	0.118067822	1.197039296	1.647126485	0.926192796	1.179055774	0.426040944	1.230837614	0.186734599	0.333967605	1.111978907	1.913070113	0.877990805	0.009371542	0.639713414	0.639713414	0.556618275	2.778747135	2.323165601	2.222389205	2.624093501	1.115314228	1.398476249	2.445486516	2.505902985	2.145267166	1.291792398	2.846842957	2.592216145	1.091850534	0.986220578	0.156814533	1.295243078	0.068067822	0.026203748	0.775725509	0.156586919	0.688405112	0.655570401	0.886118215
1	0.315369235	0.308198112	0.605030403	0.961319171	1.109054914	1.073086459	1.054995222	0.555030403	0.801120854	1.151614093	0.499751471	1.043465226	0.328939479	0.856499366	1.4898429	0.720287992	0.866493329	0.853331804	0.841027859	0.929849403	1.304880609	1.170863915	0.834522757	0.957714363	0.957714363	0.936037242	1.046620005	0.153878432	1.18193987	0.968455505	0.165344937	0.529179358	0.869913386	0.907899435	0.229959013	0.911319171	1.085242803	0.95036407	1.023086459	1.004995222	0.665131263	0.751120854	0.449751471	0.856996231	1.42382089	0.497025177	0.925848836	1.098174272	1.368385417
1	1.996056874	1.555068027	0.120495417	0.996455689	0.327359442	0.415300675	0.553444034	0.070495417	1.206043295	0.231012163	1.532944289	0.427440807	1.078164416	0.218715768	3.547046832	2.271414902	2.414083405	1.597569865	1.998931143	1.861051112	1.852808514	3.328368554	1.974155417	0.865695605	0.865695605	0.605587939	1.135339177	0.571141473	1.249582963	1.238386014	0.443525678	0.896763584	1.292486701	1.278033507	0.811414066	0.946455689	1.192763472	1.263015967	0.365300675	0.503444034	2.052648092	1.156043295	1.482944289	1.990227519	1.474041564	1.629075751	2.792889144	3.678025926	3.081876701
1	0.823695364	1.269161269	0.676301953	1.485855077	1.141526667	1.265016428	0.98257874	0.726301953	1.556423382	1.218211651	0.752811304	1.33231892	1.585748025	0.980916642	1.059445507	1.163206328	0.772229516	1.578219057	1.422529004	0.726439154	2.028265236	0.767690817	0.605185233	0.018336548	0.018336548	0.198112757	1.102661846	0.671002912	1.06658625	1.271441451	0.54350288	0.490873028	1.343349507	1.340730828	1.092093353	1.535855077	1.17197187	1.307352418	1.315016428	1.03257874	0.657712616	1.606423382	0.802811304	0.615351447	1.674218278	0.308396042	0.640714986	0.616896924	0.894491307
1	0.255325768	1.406881438	0.136600567	0.248437936	0.560534903	0.60559145	0.633906791	0.186600567	0.445033191	0.392156501	1.056347207	0.603241344	1.02961659	0.396618736	0.77803072	0.821236766	1.367101903	0.798843458	0.865184986	1.474064592	0.688735248	0.941891652	1.412702027	1.188217889	1.188217889	1.116526857	0.783866717	1.212888839	0.757035551	0.726992443	0.988389213	0.835816942	0.660758845	0.683863669	1.498000333	0.298437936	0.811412001	0.714486788	0.65559145	0.683906791	1.613892936	0.495033191	1.106347207	1.427784254	0.215034644	1.484841297	0.780785258	0.543489938	0.829092914
1	0.771840168	0.788260026	0.430346814	0.326010147	0.118417718	0.714566179	0.135037695	0.480346814	0.338491777	0.196484371	0.31990404	0.595804272	0.621848815	0.607422528	1.462322388	0.015559967	0.998840175	0.302514749	0.168229576	1.387013555	1.191495369	1.40446188	1.262059907	1.416935421	1.416935421	1.495078469	1.004833903	0.793726407	1.056270516	1.056720839	1.15160254	1.412511399	1.061742567	1.069035377	0.673813282	0.376010147	1.056188455	1.068451201	0.764566179	0.185037695	1.05141724	0.388491777	0.36990404	1.277458609	1.339945637	1.015569252	1.070825378	1.643217413	1.613522767
1	0.399762448	0.779633277	0.281950501	0.422007606	0.956995236	0.318748731	1.036220578	0.331950501	0.270316306	0.878027327	1.626538942	0.194695684	0.663836479	0.326157858	0.224947323	0.948715094	0.794578841	1.052855873	1.059762174	0.866548551	0.275318364	0.319734695	1.266357773	0.582704602	0.582704602	0.338240398	1.183935404	1.177030086	1.440737787	1.154907277	0.244826339	0.075476307	1.088095624	1.119113991	1.669549216	0.472007606	1.234350579	1.147851809	0.368748731	1.086220578	1.326827548	0.320316306	1.676538942	1.281039402	0.606076183	1.408619428	0.107315277	0.023242005	0.115362808
1	0.097724643	0.828130944	0.32593177	0.11910659	0.364566361	0.038138127	0.175269074	0.37593177	0.037892786	0.342578552	0.270229397	0.04249002	0.691433174	0.205058765	0.349613432	0.47259143	1.327085587	0.248289993	0.391860304	0.539015523	0.549904101	0.272321246	0.46251869	0.391346065	0.391346065	0.03137572	0.912804256	0.785059034	0.990657902	0.961974961	0.249224386	0.494043186	0.980698566	0.976181519	0.934765698	0.16910659	0.955006569	0.974306502	0.088138127	0.225269074	0.398008046	0.087892786	0.320229397	0.482080518	0.034447813	0.574214123	0.003870537	0.068692972	0.194781389
1	0.267582111	0.898717504	0.094086726	0.019415216	0.641391095	0.485589208	1.025492211	0.044086726	0.096871069	0.479575839	1.779952361	0.499196407	0.720530818	0.290055645	0.16411099	0.604784465	0.521209431	0.43672081	0.562530435	0.425882048	0.370706132	0.121600447	1.272225477	1.755498017	1.755498017	1.49765376	0.615864999	1.364004288	0.511255513	0.618210417	0.130708689	0.109093176	0.611425996	0.611603268	1.846114249	0.030584784	0.640418299	0.619984234	0.435589208	0.975492211	1.500252037	0.046871069	1.729952361	1.267670054	0.576444078	1.112641435	0.107366073	0.144111741	0.04791752
1	0.366961702	0.832301709	0.194955056	0.163477895	0.296424982	1.05562362	0.263778107	0.144955056	0.332784201	0.111813073	0.410463119	0.918072948	0.720195634	0.741571462	0.088395109	0.659627666	0.051875219	0.813498493	0.787865188	0.425059362	0.486455633	0.323237923	0.543893286	1.553251808	1.553251808	1.719411645	0.244744975	0.9077797	0.436221827	0.104276086	0.787116381	1.059040693	0.012586645	0.02202439	0.719922313	0.113477895	0.233669752	0.072011591	1.00562362	0.213778107	0.699487186	0.282784201	0.360463119	0.525343594	0.003315821	0.516651919	0.323293075	0.393544134	0.292180379
1	0.716903438	0.81239312	0.172394411	0.085861356	0.030171219	0.799416629	0.220339483	0.122394411	0.053112988	0.131805707	0.252170626	0.753368496	0.641977925	0.556890115	1.050943863	0.12969874	1.262301969	0.40716703	0.286425842	1.097229403	1.190909434	0.844785855	0.924788394	1.816611165	1.816611165	1.321197911	3.825550859	0.862294037	2.858422491	3.246356406	1.373961166	2.297388137	2.74701654	2.870595009	1.232042649	0.035861356	3.87747428	3.120544559	0.749416629	0.170339483	0.797181689	0.003112988	0.202170626	0.997750059	0.649788406	0.814624689	0.665562644	0.671267909	0.84489251
1	0.810567411	0.665866142	0.665544915	1.565274245	1.954819514	1.291506303	1.936062415	0.615544915	1.436564291	1.930188261	2.325047418	1.348754501	0.815230432	0.987139767	0.385641438	0.034529925	0.078802088	0.254180231	0.115014566	0.283087356	0.689888351	0.187516704	2.30508849	0.048489534	0.048489534	0.108415568	0.971364912	0.830608821	1.03338805	0.990445025	0.737028202	0.579793383	0.98090531	0.986262187	1.087515961	1.515274245	1.013871391	0.995590669	1.241506303	1.886062415	2.597097331	1.386564291	2.275047418	2.321850172	0.605753131	2.260774723	0.127540815	0.000250985	0.271232752
1	3.415241745	1.429647039	0.178483868	0.606747674	0.648844749	0.485570365	0.841243761	0.128483868	0.709484203	0.640662805	0.95225702	0.522036561	0.997217626	0.313132125	2.390125032	0.389792075	1.900985907	0.621024631	0.541439858	2.043996133	1.498858497	2.516557804	0.226817252	0.040615451	0.040615451	0.03539627	1.576262453	1.270941373	2.06177138	1.831216018	1.305302837	1.284632953	1.986603963	1.947234729	1.952570805	0.556747674	1.669585485	1.890280109	0.435570365	0.791243761	0.264733193	0.659484203	0.90225702	0.184973031	1.557177387	0.433267504	1.511196318	1.990405799	1.900085818
1	0.541251383	0.392002649	0.360470606	0.065589152	0.549898987	1.062861872	0.969168281	0.410470606	0.133019049	0.300269181	1.407355549	0.995498283	0.403388275	0.831586387	0.571858132	0.820331471	0.056408889	0.797161698	0.863850506	0.313966884	0.562099209	0.485137503	0.886335802	3.422258067	3.422258067	2.858979996	0.808536298	1.015303659	0.953974268	0.731550435	1.08725641	1.526820407	0.62891511	0.672726025	0.772819811	0.115589152	0.833609701	0.712183965	1.112861872	1.019168281	1.230882678	0.183019049	1.457355549	0.866567594	1.271574154	1.03736216	0.37395544	0.495917764	0.631172344
1	0.262858554	0.276489525	1.515812159	1.600410763	1.482464824	1.920900092	1.163094791	1.565812159	1.462884205	1.586736059	0.385216888	1.919629582	0.346666667	2.063910401	0.346715895	0.277292465	0.541113408	0.532360824	0.433429222	0.538040081	0.149874707	0.464707318	0.01266082	0.918656264	0.918656264	1.172643742	0.650052087	0.569192015	0.772670398	0.792803823	1.088410672	1.306023583	0.863359007	0.861649043	0.159712957	1.650410763	0.692068966	0.823731682	1.970900092	1.213094791	0.058933677	1.512884205	0.435216888	0.001559271	0.314734882	0.181255006	0.310463841	0.452770584	0.286666704
1	0.430405334	0.554164271	0.155682006	0.03788479	0.084886511	0.15977833	0.035800295	0.205682006	0.119701372	0.066443952	0.112633176	0.151590416	0.54686384	0.03917561	0.355740549	0.079407139	0.477522772	0.209528788	0.066601583	0.432016211	0.042888776	0.432327402	0.244004067	0.218745131	0.218745131	0.243751097	0.363442539	0.589865324	0.35215466	0.090022892	0.756252911	0.74645958	0.129864149	0.065881052	0.412164678	0.08788479	0.349153141	0.028171006	0.20977833	0.085800295	0.206743345	0.169701372	0.162633176	0.242985226	0.161632546	0.22711764	0.335940593	0.427015608	0.267399703
1	1.00736926	1.258999167	0.254957688	0.231815319	0.096217991	0.183488228	0.281211705	0.304957688	0.207217534	0.115584969	1.093759248	0.11690725	0.964925566	0.265254918	1.912987525	1.040882883	0.945388597	1.046371048	1.110022038	1.136708005	1.460098935	1.579082141	1.026134498	0.562973885	0.562973885	0.399351109	0.32194187	0.07537661	0.194558516	0.107416284	0.687534178	0.497671207	0.068921789	0.015399591	0.275783753	0.281815319	0.313970808	0.05870825	0.233488228	0.331211705	0.935439683	0.257217534	1.143759248	1.034494278	1.765105203	0.516102888	2.133524488	1.765914175	2.427374255
1	2.927879805	1.652459959	0.220357489	0.409123231	0.139758488	0.722923624	0.361149309	0.320357489	0.610552889	0.220013296	0.411937966	0.713402325	1.14296906	0.513472177	2.448916052	0.277192589	4.150262876	0.004284915	0.155762471	2.879282821	1.411627513	3.089759411	0.225190917	0.501978531	0.501978531	0.58559847	1.242375998	1.286158682	1.48507494	1.324234456	0.00306328	0.191307198	1.343419176	1.349322177	1.721636831	0.509123231	1.306949931	1.342685863	0.822923624	0.461149309	0.24250558	0.710552889	0.511937966	0.252912834	1.29534391	0.027839806	2.009042172	2.388956773	1.467291815
1	1.368135277	1.623793713	0.187788327	0.329968362	0.520405855	0.740617886	0.823756871	0.217788327	0.514592787	0.377792113	1.406683523	0.696488959	1.199413653	0.489590832	1.756613867	0.997947056	1.795849236	1.047399064	1.080630101	3.015493345	1.136873221	2.453116323	1.150721458	0.627801492	0.627801492	0.964959269	1.088687755	1.33560345	1.134140142	1.106961323	0.442774956	0.156104813	1.088572738	1.101503852	1.570561837	0.359968362	1.134512052	1.111240834	0.770617886	0.853756871	1.252884203	0.544592787	1.436683523	1.165231281	0.852252769	0.750541257	2.020202188	2.017769142	2.606206237
1	0.729296137	0.15084314	0.730525693	1.186912275	1.467872662	1.210023475	1.401747678	0.760525693	1.09137338	1.488818051	0.875617192	1.196810592	0.220905498	0.981620312	0.956876046	1.494906577	0.719668859	1.331136108	1.486569297	0.216444954	1.255387281	0.455969362	1.613583424	0.85271662	0.85271662	0.742891543	0.898864894	0.329207557	0.910011372	0.928267695	0.155983418	0.314176512	0.927670128	0.931993796	0.504908184	1.216912275	0.937582243	0.935341778	1.240023475	1.431747678	1.56432368	1.12137338	0.905617192	1.62394888	0.735353723	1.462255542	0.292610835	0.298300628	0.384476608
1	0.520508602	0.608572098	0.397164686	0.426334584	0.450513172	0.567768774	0.292171451	0.427164686	0.251244084	0.492545132	1.159130449	0.537587887	0.49351365	0.555838967	1.442904568	0.575088623	2.110264308	0.412338244	0.536250171	2.095248903	1.021371511	1.768054404	0.085365318	0.695890439	0.695890439	0.784494634	1.00165722	0.231656406	1.094120785	1.099230449	0.812873986	1.032665679	1.141511424	1.135973861	0.23053284	0.456334584	1.059018162	1.121614656	0.597768774	0.322171451	0.006608959	0.281244084	1.189130449	0.107803921	0.979706907	0.029051033	1.321947412	1.690729947	1.580023303
1	0.526574321	0.025197427	0.54790539	1.190974953	0.850448991	0.770354212	0.682415825	0.51790539	1.050304693	0.891501094	0.743053773	0.828458159	0.03403865	0.727267754	0.058666247	0.008393342	0.107176325	0.277677342	0.145099536	0.002440541	0.466003112	0.049639957	1.200420837	0.324103515	0.324103515	0.24361675	0.735114604	0.825329747	0.774531417	0.612943397	0.011983253	0.105679721	0.479853532	0.532777228	0.762847211	1.160974953	0.760596083	0.584074349	0.740354212	0.652415825	1.092295144	1.020304693	0.713053773	1.17005551	0.669239674	1.396347055	0.109112986	0.16330394	0.04226515
1	3.666021703	1.120086572	2.5591117	4.317918183	1.797987902	2.524726357	2.059144869	2.5291117	4.569660985	1.947811566	0.091198563	2.442274938	0.832753102	2.916928272	1.198358879	0.671688139	0.778903106	0.807754451	0.79353764	0.664970444	1.180169128	0.845612274	1.773820089	1.299734136	1.299734136	0.962093099	1.437128851	0.504011441	1.865908738	1.660330599	1.251980223	2.154629531	1.778306276	1.757563128	0.988673243	4.287918183	1.529969514	1.710569355	2.494726357	2.029144869	1.746474831	4.539660985	0.061198563	1.797205371	0.307411853	1.892662104	0.077472178	0.767347061	0.653494578
1	0.653017258	0.281995434	0.565186109	1.052453147	0.799199583	0.909184444	0.675710595	0.535186109	1.111185502	0.859436182	0.719743664	0.93535831	0.203043995	0.783015664	0.39964327	0.103129811	0.59169539	0.103802883	0.036610609	0.449709426	0.040919832	0.443981077	0.22938618	0.005729045	0.005729045	0.105972256	0.093672069	0.011290446	0.191838184	0.263181686	0.453145508	0.405073101	0.398366504	0.354799616	0.252899301	1.022453147	0.11109338	0.302391733	0.879184444	0.645710595	0.296814925	1.081185502	0.689743664	0.251460504	0.060085553	0.161376002	0.381832539	0.415959313	0.242441432
1	1.494624946	1.818256524	0.665606909	1.304264514	0.340692078	1.374914198	0.261680529	0.635606909	1.531422084	0.496041357	0.453471971	1.314479969	1.244396856	1.212896836	0.849576309	1.063396375	1.444456961	1.2598031	1.220514166	1.904085209	0.662769695	1.168847119	1.123252985	0.39519404	0.39519404	0.197658754	0.858039303	0.9131054	0.864787779	0.742126251	0.3693643	0.174936867	0.622863661	0.665085298	0.909172321	1.274264514	0.882494325	0.715576025	1.344914198	0.231680529	1.12557085	1.501422084	0.423471971	1.147780143	0.604885625	1.113942808	0.920487666	0.924156294	1.340181363
1	0.606144275	0.098515191	0.825297892	0.574716335	0.127902271	1.728917041	0.301096015	0.855297892	0.58586703	0.370213522	1.027442971	1.585311987	0.147097116	1.569644281	0.936108416	0.749085484	0.913093117	0.641818971	0.744438913	0.786575911	1.200489499	0.758349993	0.323667458	2.665577476	2.665577476	2.622490983	1.252509395	0.843941658	1.350070261	1.111719168	0.833771864	1.301034498	0.929799959	1.005284147	0.606815845	0.604716335	1.295447782	1.07589792	1.758917041	0.331096015	0.570856389	0.61586703	1.057442971	0.296942236	1.371360807	0.744384201	0.658573888	0.653751956	0.804448287
1	0.338359407	0.105344722	0.571073828	0.698418155	0.214226916	1.003308182	0.129442133	0.601073828	0.529106711	0.322175856	1.700647507	0.958266467	0.131877812	0.833727745	0.116991129	0.079760388	0.093224125	0.365323639	0.233639158	0.102372293	0.531088412	0.149684667	1.381603563	1.120204899	1.120204899	1.350198786	0.735783545	0.829810456	0.70367993	0.636145176	1.142426548	1.387977434	0.53609888	0.571074803	1.071893991	0.728418155	0.755829524	0.613611323	1.033308182	0.159442133	1.425346409	0.559106711	1.730647507	1.343708072	1.066151181	1.765278259	0.194747313	0.101475447	0.092406587
1	0.089387266	0.876100896	0.274606849	0.055096143	0.146391214	0.02348755	0.237188567	0.304606849	0.04006378	0.146172469	0.538213803	0.008118087	0.735318287	0.16967737	0.07032898	0.564607973	0.599872415	0.396454562	0.522295991	0.320477792	0.287539169	0.027248445	0.274697268	0.200248555	0.200248555	0.103026028	0.043254977	0.194859426	0.215419792	0.246406434	0.933702621	0.853338992	0.400781835	0.356574403	0.244540073	0.085096143	0.065580707	0.29253548	0.00651245	0.267188567	0.218960867	0.07006378	0.568213803	0.267878111	0.561816606	0.126211025	0.103601673	0.003828584	0.000873582
1	0.322421815	0.748561984	0.218354133	0.439263286	0.709004572	0.219590094	0.880890626	0.248354133	0.29690469	0.591324236	0.773351037	0.144478835	0.64543522	0.030208226	0.014047646	0.899864435	0.751481893	0.994029368	1.005801473	0.534127006	0.069460069	0.054231708	0.46924134	1.42493677	1.42493677	1.690532688	0.115672318	0.988648739	0.388312386	0.114884895	0.817738754	0.907221506	0.101869724	0.110871918	0.76122704	0.469263286	0.119773921	0.113856095	0.249590094	0.910890626	0.625388598	0.32690469	0.803351037	0.461316082	0.40788393	0.599069963	0.116283454	0.073478263	0.094715162
1	0.439748659	0.364442652	0.04434447	0.003425663	0.035016938	0.485442869	0.172293207	0.07434447	0.117751877	0.092188612	0.269769493	0.48283079	0.407716576	0.273937775	0.565177899	0.320114108	0.389573205	0.063359223	0.213786315	0.533906177	0.358655396	0.53186942	0.29368911	0.837148421	0.837148421	0.637300642	1.863338873	0.378703552	1.864844064	1.667711472	1.176897743	1.861176934	1.490412709	1.534763766	0.985751234	0.033425663	1.895623156	1.626342539	0.515442869	0.202293207	0.280009199	0.147751877	0.299769493	0.331860018	0.207518733	0.238709327	0.339652565	0.469862265	0.548216069
1	0.670724921	0.445791158	0.48050815	0.388129309	0.124076905	0.446446664	0.130258025	0.45050815	0.52149661	0.186529078	0.802830544	0.477298668	0.379548812	0.542836741	0.809635073	0.372272595	0.807359928	0.109404237	0.260533288	0.786743126	0.723347835	0.717104147	0.331903911	0.424109989	0.424109989	0.423605668	0.789907836	0.703849967	1.060831521	0.526664508	0.651742323	0.051892532	0.303051052	0.374826297	0.781410654	0.358129309	0.778213028	0.467328551	0.416446664	0.100258025	0.433039688	0.49149661	0.772830544	0.341793652	0.791801835	0.089614621	0.618194591	0.616737026	0.766483157
1	0.717891902	0.327960268	0.329643299	0.157259632	1.190138704	0.561984	1.306880483	0.299643299	0.049670346	1.130212533	2.447088274	0.499272809	0.343778756	0.55784771	0.538696753	1.370763029	0.503281534	2.155350612	1.786751905	0.32800849	0.862926326	0.329316106	2.33892063	0.627667066	0.627667066	0.848401766	0.547713637	0.145831461	0.560715596	0.426750914	0.238574589	0.611427499	0.29794205	0.351394413	0.244253726	0.127259632	0.564555949	0.397709277	0.531984	1.276880483	2.491050456	0.060329654	2.417088274	2.34412717	1.780359286	2.562443925	0.478570725	0.345661005	0.527485946
1	0.339368648	0.791014203	0.415852574	0.234876171	0.160043336	1.424445727	0.441905841	0.385852574	0.321416019	0.130253864	0.792633864	1.241524894	0.6955627	1.121077859	0.41975772	0.798787339	0.255383185	0.726419061	0.814567661	0.159801567	0.286548217	0.383668108	0.218295963	2.72357963	2.72357963	2.784117417	0.52595266	1.152183766	0.75208383	0.468881218	0.685261786	1.116581308	0.410148198	0.427271685	0.738832636	0.204876171	0.53472333	0.45561882	1.394445727	0.411905841	0.492123066	0.291416019	0.762633864	0.197093822	0.956008849	0.527855397	0.273647814	0.441761866	0.313129159
1	0.34945654	1.047967768	0.076153893	0.064375257	0.247818108	0.136074403	0.250073873	0.046153893	0.056871069	0.232122666	0.305232779	0.157526069	0.820748999	0.038032589	0.074426008	1.109953219	0.73414557	1.501261764	1.35859351	0.95840102	0.031104784	0.253136906	0.43106527	0.029017814	0.029017814	0.094209837	0.111140652	0.335907406	0.01227983	0.022560366	0.696184387	0.652234666	0.051624743	0.017369212	0.023651997	0.034375257	0.105676661	0.027151305	0.106074403	0.220073873	0.445425912	0.026871069	0.275232779	0.430821635	0.335192725	0.490314065	0.340400273	0.066280136	0.189729156
1	0.640858744	0.182000335	0.548276081	0.649816431	0.840476977	1.06215768	0.848705523	0.578276081	0.637456712	0.90546938	1.049912094	1.003863678	0.169143391	0.816690602	0.464309866	0.855517086	0.034592394	0.902500926	0.93689888	0.138195812	0.457874665	0.377679344	1.121811891	1.078525812	1.078525812	1.147458633	0.520100309	0.655568533	0.417425305	0.483987374	0.540879346	0.617931786	0.42608534	0.454217556	0.591980591	0.679816431	0.546995259	0.474840651	1.09215768	0.878705523	0.937478304	0.667456712	1.079912094	1.138423642	0.614705279	1.161498823	0.448036553	0.346320825	0.586380143
1	0.890681003	0.762197268	0.972077407	1.257509747	1.120665129	1.39841912	1.278656122	1.002077407	1.470447337	1.189887659	0.357359442	1.403525006	0.648194759	1.352631756	0.540126503	1.931491104	0.002895294	1.444132352	1.759460862	0.192430482	1.050982924	0.004119934	0.156258348	0.002912448	0.002912448	0.260011963	1.099415422	1.066237089	1.492899915	0.917824355	0.101940985	0.25024263	0.713544532	0.796668789	1.365796083	1.287509747	1.137993489	0.874095385	1.42841912	1.308656122	0.161348419	1.500447337	0.387359442	0.125614294	1.079697665	0.380453674	0.02020456	0.055258862	0.153337136
1	0.562909971	1.307418565	0.071580567	0.680177289	0.094994004	0.550443912	0.177454177	0.101580567	0.673776627	0.15136292	1.283436469	0.526283218	0.939830033	0.318066708	0.708480743	0.068587023	0.591654811	0.160039968	0.015691775	0.663420176	0.842897426	0.542192937	1.078558849	0.250192071	0.250192071	0.080336639	0.50317443	0.578559468	0.341246705	0.457631659	0.348192851	0.213219981	0.414395455	0.425645482	0.456399874	0.710177289	0.5197624	0.448289066	0.580443912	0.207454177	1.072770706	0.703776627	1.313436469	1.082414817	0.701264096	0.749430898	0.491124858	0.345301823	0.93379765
1	0.005600759	0.23608066	0.3744006	0.395745848	0.851577188	0.892666167	1.252447881	0.4044006	0.356054908	0.866922626	1.052900214	0.836021733	0.121325234	0.652206484	0.056046506	1.430596699	0.488781034	1.232682242	1.405802188	0.568100269	0.586528635	0.361467031	1.263513057	1.430438777	1.430438777	1.020262344	0.384863534	0.582976594	0.682632014	0.066587938	1.486151677	0.653010889	0.160121932	0.058469228	0.240175101	0.425745848	0.369036295	0.008581862	0.922666167	1.282447881	1.077310878	0.386054908	1.082900214	1.277626056	0.540776809	0.948462514	0.280078213	0.379556903	0.224233097
1	1.019950519	0.963427269	0.179725597	0.014278698	0.006747012	0.110003981	0.175587978	0.209725597	0.135361978	0.022083838	1.049751284	0.056637322	0.718939295	0.210997564	1.188356815	0.555118557	2.604922112	0.377308988	0.506519761	1.710222255	0.939124268	1.368679752	0.092718743	0.4006551	0.4006551	0.489200877	0.94015499	0.460025101	0.992627325	0.918848912	0.890741043	0.835359064	0.870596097	0.89161921	0.303453631	0.015721302	0.98073937	0.914099211	0.140003981	0.205587978	0.202397317	0.165361978	1.079751284	0.068147151	0.969965111	0.227105652	0.954488197	1.078449601	0.644517119
1	0.502407773	0.591359252	0.120025614	0.185192702	0.434419825	0.119453887	0.464438012	0.090025614	0.36747006	0.364663082	0.745878914	0.135771038	0.556823346	0.003448663	0.297841732	0.019627685	0.322824072	0.267580068	0.132757527	0.407478858	0.07127526	0.393075997	1.187977001	0.611769407	0.611769407	0.295305942	0.003506935	0.070150246	0.034157946	0.34470134	0.854029161	0.604257806	0.619087509	0.533187176	0.48921355	0.155192702	0.035682483	0.423362466	0.089453887	0.434438012	1.125448597	0.33747006	0.715878914	1.18240758	0.009741323	1.175843063	0.303191209	0.358238037	0.282980624
1	0.492757404	1.296481054	0.048947375	1.113262687	0.111539783	0.235845115	0.21331535	0.041052625	1.302631679	0.125529034	1.264898789	0.279144155	0.988370292	0.07905919	0.3924615	1.102015958	0.773923511	1.367030509	1.292160753	1.286186052	0.347200071	0.58410361	1.490341581	1.316776325	1.316776325	1.127285433	1.14497426	0.060398569	1.298035507	1.115017943	0.50409496	1.11397258	1.049531744	1.079875924	0.147158521	1.083262687	1.192589797	1.107741084	0.205845115	0.18331535	1.367843736	1.272631679	1.234898789	1.510329181	0.107357963	1.460778383	0.273346034	0.462322814	0.613808773
1	0.622749687	0.238549999	0.519932598	0.594223327	0.495822375	0.465420499	0.446657346	0.489932598	0.65989358	0.52616768	0.269147343	0.502592536	0.31673874	0.556866466	0.503875766	0.408303731	0.143274655	0.155936835	0.305703512	0.462086723	0.239130568	0.509355375	0.126406511	0.045187801	0.045187801	0.280640911	0.572573701	0.045747333	0.57852392	0.921738986	1.186328759	1.332310625	1.150436538	1.102406094	0.511785826	0.564223327	0.639286814	0.998941442	0.435420499	0.416657346	0.082086575	0.62989358	0.239147343	0.120308311	0.306699758	0.031472984	0.329288929	0.474132818	0.582701664
1	0.066623992	1.053109142	0.524470731	0.367091892	0.036006345	1.597246009	0.14358096	0.494470731	0.547329151	0.255617543	0.459670808	1.388883207	0.832965776	1.311390289	0.097824446	0.105213216	0.377389723	0.388123877	0.260519657	0.116845944	0.522336598	0.153561774	0.097952868	2.032678905	2.032678905	2.348800397	0.20266351	1.283568751	0.039973348	0.283075613	0.411169307	0.535413081	0.344261133	0.326418724	1.110097961	0.337091892	0.221130271	0.30207645	1.567246009	0.11358096	0.323515885	0.517329151	0.429670808	0.09696575	0.230950248	0.069548594	0.192051005	0.298984313	0.30362155
1	0.022046215	1.100799267	0.018494846	0.321867551	0.20668072	0.363143692	0.501987299	0.011505154	0.521574606	0.127514952	1.228751935	0.374629612	0.845125177	0.166404802	0.14324551	0.642246415	0.584862339	0.511672934	0.623530758	0.465836993	0.322931649	0.122823937	0.890288417	0.300193559	0.300193559	0.033322615	0.442539478	0.507799508	0.319324011	0.402879584	0.370923543	0.154653338	0.360048905	0.375008389	0.330375348	0.351867551	0.459343824	0.39436626	0.393143692	0.531987299	0.856586043	0.551574606	1.258751935	0.901594831	0.3263288	0.77343228	0.061094873	0.014680509	0.038258164
1	1.810489439	1.341249159	0.007244677	0.353265827	0.489776765	0.559380285	0.577901765	0.022755323	0.47971905	0.494407248	0.251650956	0.487059998	0.965388851	0.278088901	1.203833663	0.491160565	1.498379634	0.285069516	0.423453038	1.646751044	0.962579726	1.350176943	0.487197956	0.071972322	0.071972322	0.19865197	0.907825281	0.909828638	0.958418014	0.844343615	0.095330859	0.174966879	0.767841844	0.794344888	0.932564009	0.383265827	0.941202083	0.830254615	0.589380285	0.607901765	0.477463597	0.50971905	0.281650956	0.459763089	1.316337961	0.713417017	1.228837355	1.097396584	1.198380705
1	2.602515318	1.257190086	0.36823207	0.107620491	0.372040709	0.670951317	0.741509371	0.39823207	0.300881676	0.420770179	1.169065052	0.693860142	0.820003346	0.494780553	1.808795743	0.302902309	1.265669282	0.54687173	0.457236346	1.493403841	1.325869796	1.730005286	1.008435866	1.779902959	1.779902959	0.962413065	0.559553971	1.026840123	0.394228537	0.77954231	0.431667399	0.10468684	0.943502413	0.893941761	0.922256817	0.137620491	0.607647264	0.831106718	0.700951317	0.771509371	0.855480138	0.330881676	1.199065052	0.984216907	1.512677199	1.194188833	2.107487274	1.737975962	2.131630587
1	0.139424733	0.882397358	0.191467206	0.043874344	0.300963956	0.253659727	0.434062779	0.291467206	0.079307937	0.285165483	0.554876459	0.214268064	0.736087684	0.03998126	0.28183636	0.237634644	0.326225888	0.504606132	0.394832006	0.060907647	0.685974003	0.042510968	0.699155144	0.280311641	0.280311641	0.384607722	0.348415966	0.641911231	0.188238483	0.304563646	0.304370194	0.248421079	0.258140405	0.276407588	0.404015554	0.143874344	0.36061013	0.294618168	0.353659727	0.534062779	0.666274814	0.179307937	0.654876459	0.676598746	0.866997817	0.747699623	0.03840611	0.165653493	0.083107312
1	0.55990153	0.288568448	0.067970471	0.150953547	0.035472505	0.575304941	0.192674507	0.167970471	0.045377921	0.084093015	0.256261206	0.504110209	0.382976307	0.294915025	0.626343099	0.092877287	0.765807027	0.376792311	0.247732746	0.72866878	0.267484909	0.635791237	0.73106091	0.953172262	0.953172262	0.906007551	1.726855476	0.214571714	1.632917859	1.773915798	1.074693345	1.615590675	1.749503403	1.767252049	0.961611019	0.250953547	1.799585152	1.783541798	0.675304941	0.292674507	0.657448077	0.145377921	0.356261206	0.772255981	0.419192532	0.78413614	0.445284611	0.562904025	0.540263613
1	0.432320273	0.334300865	0.409910483	0.246995333	0.051436919	0.295511033	0.16183045	0.509910483	0.267973377	0.06214229	0.563440762	0.318138298	0.348327989	0.426586871	0.392722325	0.309538222	0.268242553	0.037004345	0.188493988	0.390002621	0.059292198	0.441511741	0.460792199	0.506430503	0.506430503	0.40885249	0.584105768	0.600307301	0.788739826	0.763757026	0.440244998	0.523629551	0.852860067	0.848794208	1.049453709	0.346995333	0.635261415	0.801485368	0.395511033	0.26183045	0.546564727	0.367973377	0.663440762	0.477367693	0.400891236	0.430277528	0.299792518	0.411688962	0.389083972
1	0.661950731	0.297427992	0.601752074	1.141872316	0.973519042	1.00804078	0.815792053	0.501752074	1.031766814	1.031840029	0.551107277	1.051774826	0.301990399	0.84463808	0.291322856	0.359117947	0.376395341	0.109511184	0.258807145	0.236865699	0.011905325	0.333712818	0.219444601	0.660297401	0.660297401	0.58735109	0.578078864	0.197943442	0.44493312	0.635147708	0.674132517	0.682909096	0.674010922	0.658831045	0.503386609	1.041872316	0.607776976	0.64965189	0.90804078	0.715792053	0.335835858	0.931766814	0.451107277	0.21649248	0.232884424	0.001545818	0.390013661	0.351784811	0.295558993
1	0.641511419	0.535263679	0.104416053	0.007840464	0.185127198	0.426952161	0.148767058	0.004416053	0.044356204	0.201723211	0.079945969	0.340696331	0.366279232	0.133544193	0.938906649	0.117620742	1.155399444	0.392950761	0.274615838	1.003948644	0.922863453	0.779322138	0.783082496	0.664328946	0.664328946	0.914528463	2.168602205	0.320313881	1.815550003	2.165891052	1.019929394	1.599359042	2.055071245	2.122681038	0.791419248	0.032159536	2.265733997	2.161438319	0.326952161	0.048767058	0.694779716	0.004356204	0.020054031	0.831609116	0.305270602	0.669596021	0.622452432	0.621899436	0.772659519
1	0.447150194	0.051389853	0.134459905	0.201770992	0.07954965	0.546180942	0.213137264	0.034459905	0.223193579	0.115809474	0.049819908	0.387910532	0.105520558	0.179372887	0.5194148	0.006399203	0.693518316	0.280131667	0.146693563	0.615749562	0.149510039	0.543411321	1.12358781	1.660037162	1.660037162	1.704753387	0.430236826	0.788668152	0.644106866	0.180546756	0.359481342	0.336322716	0.0068181	0.0287298	0.63606635	0.101770992	0.430886598	0.119655695	0.446180942	0.113137264	0.884022141	0.123193579	0.009819908	1.119826651	0.108603774	0.735749029	0.464500066	0.511457803	0.499443461
1	0.202541074	0.699802741	0.310023364	0.069687421	0.32950164	0.139761705	0.45686056	0.410023364	0.07011075	0.272616166	0.924802103	0.140592723	0.59892545	0.290220468	0.485660579	0.847258921	0.510071826	0.944691989	0.954451654	0.051609993	0.918359243	0.118835056	0.751969231	0.383146549	0.383146549	0.317900298	0.125029545	0.049027663	0.115061152	0.079296705	0.124670848	0.115491262	0.038036765	0.051970399	0.431830414	0.169687421	0.129527447	0.068741938	0.239761705	0.55686056	0.787983734	0.17011075	1.024802103	0.730933601	1.185755774	1.032608694	0.160910774	0.04377913	0.324471996
1	0.76913441	0.257387679	0.272289401	0.330108416	0.67926282	0.145096295	0.798011387	0.372289401	0.150016811	0.621385827	1.095312024	0.082123903	0.088621704	0.24295811	0.983650107	0.950879145	0.867845952	1.024283852	1.04609264	0.751092041	1.491566039	0.761456149	0.637758705	0.235539475	0.235539475	0.09621945	0.748417689	0.284021311	0.69347249	1.052882424	1.045621258	1.060582053	1.24269492	1.206186743	0.504734287	0.430108416	0.816327851	1.120014193	0.245096295	0.898011387	0.551793103	0.250016811	1.195312024	0.608303436	1.060478661	0.721350289	0.644435967	0.635150101	0.812766962
1	0.161889762	0.661200701	0.06254859	0.064146549	0.47544393	0.219875436	0.707636154	0.16254859	0.041257432	0.450170396	1.390536331	0.274366959	0.509172723	0.074662718	0.092340358	0.241401326	0.09379764	0.100141018	0.110084206	0.076361478	0.444117721	0.1049919	1.367135622	0.921025315	0.921025315	0.352598531	0.522582963	0.123942718	0.7560097	0.457200489	0.188452631	0.247424981	0.392366376	0.411224365	0.609880421	0.164146549	0.530265249	0.442113692	0.319875436	0.807636154	1.252429616	0.141257432	1.490536331	1.370690019	0.65303783	1.44379329	0.126783484	0.179507417	0.080716604
1	0.128081677	0.748350014	0.395505785	0.073381336	0.115046157	0.254042029	0.181946139	0.495505785	0.085330952	0.060636008	0.578067896	0.278294444	0.631226962	0.396920383	0.155924989	0.912540641	1.041808577	0.946565382	0.987058059	0.676857655	0.255823033	0.209421725	0.108993	0.866498297	0.866498297	0.668674765	0.486187361	0.085256854	0.273738365	0.533976662	0.76266146	0.552890046	0.567574991	0.555123968	0.228988866	0.173381336	0.509661746	0.546129645	0.354042029	0.281946139	0.241893912	0.185330952	0.678067896	0.095485595	0.219095151	0.129294143	0.094761823	0.030329282	0.202508104
[truncated: 6 more columns]
