# Supplementary material for: Dynamic contrast-enhanced MRI radiomics nomogram for predicting axillary lymph node metastasis in breast cancer
Source: Cancer Imaging. 2022 Apr 4;22:17. doi: 10.1186/s40644-022-00450-w (PMC8981871; doi:10.1186/s40644-022-00450-w)
Supplement: Supplementary file 5 — Additional file 5. [file 40644_2022_450_MOESM5_ESM.xlsx]

## Sheet: Sheet1
Name	ALN metastasis	Age	size	Histologicalrgrade	Multifocality	MRIrreportrLNrstatus	ER	PR	HER2	Ki-67	Radiomicsrscore	Clinical model	combined model
任桂香	1	56	11.36	2	1	0	1	1	0	1	0.174448	0.42698	0.61745
吴凤花	1	59	21.35	2	1	0	1	1	1	1	0.293777	0.42698	0.65247
李凤莲	1	63	18.63	2	0	1	1	1	0	1	0.922576	0.37818	0.81629
赵花花	1	66	27.65	3	1	1	1	1	1	0	0.0961076	0.8623	0.93921
高丽君	1	56	12.5	2	0	1	1	0	0	0	-0.179488	0.37818	0.52379
李风霞	1	46	14.31	2	0	0	1	0	0	1	1.21415	0.18769	0.68927
张玉花	1	56	23.62	2	0	1	1	1	1	1	-0.286643	0.37818	0.48987
郭新荣	1	50	23.28	3	1	1	0	0	0	1	0.227291	0.8623	0.94803
赵丽丽	1	65	17.67	3	1	0	0	0	0	0	0.102415	0.70406	0.84309
王树枝	1	65	35.27	2	1	0	1	1	1	1	-0.31413	0.42698	0.46499
刘玉苹	1	53	24.61	2	1	0	1	1	0	0	0.0887994	0.42698	0.59151
陈秀丽	1	44	18.34	2	1	1	1	1	0	1	0.436249	0.66232	0.86698
李建英	1	64	26.37	3	1	1	1	1	0	1	0.00246632	0.8623	0.93207
李荣荣	1	54	16.18	2	1	1	0	1	0	1	0.0326979	0.66232	0.79629
马荣花	1	73	26.86	3	0	0	1	0	0	1	1.79638	0.42452	0.94419
刘秉东	1	46	24.35	3	1	0	0	0	0	1	0.156507	0.70406	0.85195
张秀峰	1	46	22.29	2	1	1	1	0	1	0	0.910692	0.66232	0.92241
王桂英	1	52	24.63	3	1	1	1	1	1	1	4.88245	0.8623	0.99985
张艳英	1	64	16.37	2	0	1	0	0	1	1	-0.337553	0.37818	0.47377
王树芬	1	68	11.67	2	0	0	1	1	0	0	1.47233	0.18769	0.75469
郝爱花	1	50	26.16	2	0	1	1	1	1	1	1.27129	0.37818	0.87361
王美英	1	61	15.07	2	1	1	1	1	0	1	0.733016	0.66232	0.90469
董秀云	1	32	16.4	2	1	1	1	1	1	1	0.352368	0.66232	0.85424
李树枝	1	63	21.35	3	0	1	1	1	0	1	2.91361	0.66006	0.99507
蔡燕	1	45	15.67	2	0	1	1	1	0	1	0.752932	0.37818	0.78186
杨春兰	1	42	28.65	3	1	1	1	1	1	1	-0.101672	0.8623	0.92323
裴玉花	1	66	23.13	2	1	1	0	0	0	1	0.820046	0.66232	0.91379
贾玉梅	1	63	32.38	3	0	1	1	1	0	1	0.238765	0.66006	0.87203
安广荣	1	49	21.61	2	0	0	0	0	0	1	0.549254	0.18769	0.48859
李风	1	35	14.51	2	1	0	0	0	0	1	-0.34594	0.42698	0.45498
徐淑敏	1	67	26.36	3	1	0	1	0	0	0	0.28402	0.70406	0.87119
王娟娟	1	33	17.56	2	1	0	1	1	0	0	-0.315579	0.42698	0.46454
李金洪	1	55	19.17	2	1	0	1	1	0	1	0.296806	0.42698	0.65334
周秀君	1	56	16.32	2	1	1	1	0	0	0	0.570156	0.66232	0.88536
任桂芬	1	42	14.65	1	0	1	1	1	0	1	0.089889	0.16001	0.29787
霍丽芳	1	46	21.14	2	1	1	0	1	0	0	0.517606	0.66232	0.87843
王翠荣	1	52	23.61	2	0	1	1	1	0	1	-1.13505	0.37818	0.24687
吴花	1	51	25.46	3	1	1	0	0	0	1	-0.453658	0.8623	0.88504
柳建英	1	35	21.63	2	0	0	1	1	0	1	-0.124699	0.18769	0.28915
柳建英	1	46	31.63	3	1	1	1	1	0	0	-0.393376	0.8623	0.89259
赵雪迎	1	46	23.4	3	1	0	1	1	0	1	-0.784902	0.70406	0.63582
乔维民	1	66	18.07	2	0	1	1	0	0	1	-0.86196	0.37818	0.31661
赵桂香	1	65	22.69	3	1	0	1	1	0	1	-2.81258	0.70406	0.11799
黄慧慧	1	45	24.63	3	1	0	0	0	1	1	-1.42969	0.70406	0.43546
赵利	1	47	15.01	2	0	1	0	0	0	1	-0.687647	0.37818	0.3662
周丽玉	1	52	16.34	1	0	1	0	0	1	1	-1.3786	0.16001	0.06193
任桂芬	1	42	10.18	1	0	1	1	1	0	1	-1.45076	0.16001	0.05682
霍云云	1	38	13.62	2	0	1	0	1	0	0	-0.936318	0.37818	0.29659
张荣荣	1	55	11.13	2	0	1	1	1	0	1	-0.999286	0.37818	0.28022
冯新华	1	53	21.69	3	0	1	0	0	0	1	-0.410912	0.66006	0.74951
柳建书	1	32	13.25	2	0	0	1	1	0	1	-0.688877	0.18769	0.166
赵花开	1	54	27.31	3	0	1	1	1	0	0	-0.458125	0.66006	0.73811
赵雪花	1	26	23.76	3	1	0	1	0	0	1	-0.533774	0.70406	0.70587
乔维国	1	71	12.86	2	0	1	1	1	0	1	-1.29957	0.37818	0.21018
孙海香	0	43	19.42	2	0	1	1	1	0	0	-0.467003	0.37818	0.43314
薛润枝	0	64	21.15	2	0	0	1	1	0	1	-1.7825	0.18769	0.04744
张燕	0	45	23.54	2	0	0	1	1	0	1	-1.21676	0.18769	0.09254
冯林	0	71	13.23	2	1	1	0	0	0	1	-1.65228	0.66232	0.31617
施永兰	0	66	20.46	2	0	0	1	0	1	1	-0.648566	0.18769	0.17319
左桂金	0	51	16.32	1	0	0	1	1	0	0	-0.164083	0.06749	0.09593
邵纯	0	55	12.05	1	1	0	0	0	0	0	-1.57	0.18923	0.0463
柴玉连	0	66	17.61	2	0	0	0	0	0	1	-0.122879	0.18769	0.28963
石峰秀	0	57	20.23	1	1	0	1	1	0	1	-1.16722	0.18923	0.07481
张玲	0	49	25.63	1	0	0	1	1	0	0	-4.63073	0.06749	0.00037
李金荣	0	50	24.39	2	1	1	1	1	0	1	-0.280252	0.66232	0.72448
杨丽萍	0	42	12.53	1	0	1	1	1	0	1	-1.31418	0.16001	0.06684
许文果	0	48	18.19	2	0	0	1	1	0	1	-2.17846	0.18769	0.02927
赵玉连	0	68	26.23	3	1	0	1	1	0	1	-1.38371	0.70406	0.44983
张玉英	0	61	18.33	2	0	0	1	1	0	0	-2.71103	0.18769	0.01513
卢玉兰	0	64	24.15	2	1	1	1	0	0	1	-1.16908	0.66232	0.46027
张霞	0	53	13.35	2	0	0	0	0	0	0	-0.538418	0.18769	0.19409
高丽云	0	57	24.17	1	0	0	1	1	0	1	-0.440762	0.06749	0.06953
张晓娟	0	46	22.46	2	0	0	0	0	0	1	-3.84317	0.18769	0.00365
刘海霞	0	43	21.42	2	1	1	1	1	0	1	-0.636957	0.66232	0.62595
梁桂珍	0	55	23.56	3	0	0	1	1	0	1	-1.0433	0.42452	0.31663
赵丽秀	0	42	20.42	2	0	1	0	0	0	1	-1.59921	0.37818	0.15402
许阳	0	54	16.32	2	0	0	1	1	0	1	-4.12025	0.18769	0.00257
梁华	0	68	20.63	2	0	1	0	0	0	1	-0.81434	0.37818	0.3298
庞英	0	58	12.53	1	1	1	0	0	0	0	-3.20848	0.38055	0.01734
王平	0	42	19.65	2	1	0	1	1	0	1	-1.62794	0.42698	0.14128
宋常霞	0	56	11.53	3	0	1	0	0	1	0	-1.99052	0.66006	0.28798
李晓英	0	51	13.65	2	1	1	1	1	0	1	-0.754431	0.66232	0.59051
李红	0	45	23.86	3	0	0	0	0	0	1	-1.57104	0.42452	0.19187
郝玉莲	0	54	22.43	1	0	0	1	1	0	0	-0.291649	0.06749	0.0828
谭丽	0	45	11.63	1	0	0	1	1	1	0	-3.55232	0.06749	0.00145
王念	0	43	21.53	2	0	0	0	0	0	1	-2.6999	0.18769	0.01534
张翠连	0	44	22.54	2	1	1	1	1	1	1	-3.954	0.66232	0.02442
王永英	0	35	20.21	2	0	0	0	1	0	1	-3.49069	0.18769	0.00569
李秀兰	0	48	16.53	2	0	0	0	0	1	0	-0.433738	0.18769	0.21568
周霞	0	55	16.42	1	0	0	1	1	0	0	-0.813257	0.06749	0.04454
孙玉花	0	48	12.65	2	0	1	1	1	0	0	-2.67109	0.37818	0.04473
胡荐果	0	54	23.26	2	1	1	1	1	1	0	-0.467374	0.66232	0.67475
张柳枝	0	64	16.13	2	0	1	1	1	0	1	-1.67089	0.37818	0.14255
苗增学	0	67	21.65	2	0	1	1	1	0	1	-0.86606	0.37818	0.31549
杨自华	0	62	27.23	1	0	0	0	0	0	1	-1.4638	0.06749	0.02004
李国新	0	60	12.65	2	0	1	1	0	0	1	-1.22299	0.37818	0.22674
王世娟	0	48	28.39	3	0	1	1	1	0	1	-3.45984	0.66006	0.05915
郭占芳	0	42	17.36	2	0	0	1	0	0	1	-1.06132	0.18769	0.11045
贾树珍	0	46	11.45	1	0	0	0	0	0	0	-0.230026	0.06749	0.08892
刘秉兰	0	48	26.53	2	0	0	1	1	0	0	-0.531601	0.18769	0.19545
佟秀荣	0	66	16.86	1	0	0	1	1	0	1	-1.48529	0.06749	0.01951
许文文	0	58	19.63	2	0	0	1	1	0	1	-2.75838	0.18769	0.01426
李丽梅	0	34	12.86	1	0	0	0	0	0	1	-3.54198	0.06749	0.00147
张海兰	0	63	17.63	2	0	1	1	0	0	1	-2.7898	0.37818	0.03872
苏贵桃	0	51	20.65	2	0	1	1	1	0	1	-0.688576	0.37818	0.36592
张晓丽	0	53	26.35	2	0	1	0	0	0	0	-0.624845	0.37818	0.38485
高秀林	0	67	14.53	1	0	0	1	1	0	1	-1.36887	0.06749	0.02254
刘海燕	0	48	19.53	2	0	1	1	1	0	1	-0.364498	0.37818	0.46526
李春果	0	46	17.25	2	0	1	0	0	0	1	-1.21549	0.37818	0.22841
张玉环	0	68	1603	2	0	1	0	0	0	1	-5.26306	0.37818	0.00175
李桂花	0	64	16.3	2	0	1	1	0	1	1	-0.493767	0.37818	0.42484
张林	0	47	21.63	2	1	0	1	1	1	1	-1.09182	0.42698	0.24499
李玉荣	0	50	14.63	2	0	1	1	1	1	0	-0.696179	0.37818	0.36369
宋红	0	66	18.65	1	0	0	1	1	0	1	-0.569574	0.06749	0.05969
李芬芳	0	48	19.53	2	0	1	1	1	1	0	-1.87788	0.37818	0.1134
宋茜	0	54	24.87	3	0	0	1	1	0	1	-1.61103	0.42452	0.18414
张海玉	0	42	31.53	3	0	0	0	0	0	1	-3.98078	0.42452	0.01109
梁玲玲	0	64	19.65	2	1	0	1	1	1	1	-2.96886	0.42698	0.02921
马玉连	0	48	17.84	2	0	0	1	1	1	0	-3.18003	0.18769	0.00841
宋佳	0	58	21.68	2	1	1	1	1	1	1	-0.540811	0.66232	0.65401
赵清	0	53	29.35	3	0	0	1	1	0	1	-0.0399146	0.42452	0.6229
刘继荣	0	49	20.35	2	0	0	1	0	0	1	0.0230658	0.18769	0.32909
代大荣	0	58	22.65	2	0	1	0	1	0	0	-0.0377891	0.37818	0.56826
李春兰	0	44	23.45	2	0	1	0	0	1	0	-0.154494	0.37818	0.53168
薛玉芳	0	59	21.53	1	0	0	1	0	0	1	-0.0610367	0.06749	0.10786
郭桂香	0	57	24.65	3	0	0	1	1	0	1	-0.299654	0.42452	0.5431
李慧娥	0	65	21.62	2	1	0	0	0	0	1	-0.00406282	0.42698	0.56281
张欣欣	0	68	23.54	2	0	1	0	0	0	1	0.0565882	0.37818	0.59732
周平	0	42	21.63	2	0	0	0	0	0	1	1.0344	0.18769	0.63853
李连	0	50	20.53	2	1	1	1	1	1	0	-0.0527801	0.66232	0.77816
李月娥	0	57	24.53	2	0	0	1	1	1	0	-0.348414	0.18769	0.23453
阎素芳	0	44	16.31	2	0	0	1	1	1	0	0.599512	0.18769	0.5045
周风霞	0	42	16.53	1	1	0	1	1	1	0	-0.101416	0.18923	0.23781
宋秀英	0	75	12.24	1	0	0	1	1	0	0	0.221461	0.06749	0.14743
宋霞	0	76	14.53	1	0	0	1	1	0	0	1.03036	0.06749	0.32517
崔玲	0	61	17.29	2	1	0	1	1	1	1	-0.380826	0.42698	0.44405
