# Supplementary material for: Dynamic contrast-enhanced MRI radiomics nomogram for predicting axillary lymph node metastasis in breast cancer
Source: Cancer Imaging. 2022 Apr 4;22:17. doi: 10.1186/s40644-022-00450-w (PMC8981871; doi:10.1186/s40644-022-00450-w)
Supplement: Supplementary file 6 — Additional file 6. [file 40644_2022_450_MOESM6_ESM.xlsx]

## Sheet: Sheet1
CLASS	1. Energy	2. Entropy	3. Kurtosis	4. Maximum	5. Mean	6. Mean absolute deviation	7. Median	8.Minimum	9. Range	10. Root mean square	11. Skewness	12. Standard deviation	13. Uniformity	14. Variance	15. Compactness 1	16. Compactness 2	17. Maximum 3D diameter	18. Spherical disproportion	19. Sphericity	20. Surface area	21. Surface to volume ratio	22. Volume	23. Autocorrelation	24. Cluster Prominence	25. Cluster Shade	26. Cluster Tendency	27. Contrast	28. Corrlation	29. Difference entropy	30. Dissimilarity	31. Energy	32. Entropy	33. Homogeneity 1	34. Homogeneity 2	35. Informational measure of correlation 1 (IMC1)	36. Informational measure of correlation 2 (IMC2)	37. Inverse Difference Moment Normalized (IDMN)	38. Inverse Difference Normalized (IDN)	39. Inverse variance	40. maximum Probability	41. Sum Average	42. Sum entropy	43. Sum variance	44. Variance	45. Short Run Emphasis (SRE)	46. Long Run Emphasis (LRE)	47. Long Run Emphasis (LRE)	48. Run Length Nonuniformity (RLN)	49. Run Percentage (RP)
0	0.507932	1.01205	0.38117	0.857934	1.32685	0.456711	1.31866	0.28117	0.631481	1.26541	0.854511	0.607775	1.07967	0.401346	0.977258	0.307312	1.14445	0.556559	0.462578	1.06559	0.919782	0.819344	0.913421	0.404998	0.404998	0.4963	1.69729	1.46597	1.54748	1.68231	0.561821	0.610366	1.65183	1.64914	1.29991	0.757934	1.74426	1.68193	0.356711	1.21866	0.965873	0.531481	0.754511	0.948735	0.30372	0.773437	0.676552	0.649009	0.832126
0	0.830833	1.62301	0.703072	1.34364	1.10919	1.57771	1.07645	0.603072	1.68199	1.21942	1.27794	1.64284	2.15754	1.08291	0.955664	0.0156881	1.09237	0.302636	0.168365	0.999755	0.967107	0.797372	1.4384	1.11995	1.11995	1.05296	1.30879	2.21192	1.27378	1.42097	0.747766	0.553867	1.48734	1.46604	2.01321	1.24364	1.35851	1.44857	1.47771	0.976452	1.28349	1.58199	1.17794	1.38373	0.912717	1.51014	0.651247	0.621974	0.783567
0	0.433187	1.82617	0.570002	0.307496	0.405722	1.09635	0.414791	0.670002	0.622283	0.24808	1.72678	1.0622	3.03824	0.865434	0.390859	1.15168	0.76736	1.10707	1.19871	0.761503	0.278837	0.558763	1.1612	1.35569	1.35569	1.55918	1.01819	0.907133	1.13588	1.03544	2.76582	2.23645	1.00725	1.02829	0.557227	0.407496	1.06796	1.03876	1.19635	0.514791	1.26008	0.722283	1.82678	1.13356	0.228597	1.31531	0.600979	0.470956	0.541174
0	0.35815	0.18298	0.530071	0.0526604	1.19148	1.11055	1.05313	0.630071	0.563305	0.992916	1.91133	1.01894	0.214027	0.844622	0.178364	2.06847	0.403955	1.522	1.865	0.521861	0.879448	0.260561	1.98894	1.26697	1.26697	1.5253	0.0362642	1.37632	0.125547	0.188168	1.499	1.7685	0.255522	0.258411	1.1977	0.15266	0.085678	0.217692	1.21055	1.15313	1.92622	0.663305	2.01133	1.93522	1.30277	2.44661	0.265168	0.166578	0.0228628
0	0.850925	2.14193	0.663299	1.26607	0.843242	1.17447	0.751919	0.763299	1.40993	0.934521	0.197864	1.24462	3.11363	0.946152	1.33163	0.644717	1.34668	0.498062	0.616057	1.21333	2.85263	0.929976	0.826666	0.663914	0.663914	0.531582	2.75177	2.21623	2.12065	2.64569	0.970779	1.12813	2.49321	2.55177	1.72702	1.36607	2.82951	2.62369	1.27447	0.851919	0.906802	1.50993	0.297864	0.962763	1.88443	0.529122	0.79412	0.708006	1.10642
0	0.691265	0.430519	0.444785	0.333354	0.250956	0.515261	0.352287	0.344785	0.500522	0.302052	0.975906	0.468697	0.347653	0.524235	0.880587	0.52594	0.657467	0.321789	0.459582	0.795859	1.01905	0.725289	0.387798	0.15803	0.15803	0.132124	1.75847	1.03653	1.59025	1.85128	1.28189	1.67705	1.85533	1.87034	1.4164	0.233354	1.83931	1.87106	0.415261	0.252287	0.275686	0.400522	0.875906	0.343729	0.623712	0.392472	0.560335	0.594376	0.794813
0	1.13645	1.0017	0.320612	0.630758	1.4024	0.873313	1.25965	0.220612	0.399373	1.21366	1.97594	0.686899	1.41162	0.66365	0.81614	2.5	0.0150289	1.67728	2.14491	0.179832	1.24124	0.177109	1.19294	1.46279	1.46279	1.78068	1.35575	1.00623	1.65825	1.52065	3.23722	2.80739	1.60582	1.59	0.699062	0.530758	1.43262	1.55851	0.773313	1.15965	1.30609	0.299373	1.87594	1.1547	1.39207	1.60977	0.203276	0.169967	0.177607
0	0.804769	1.03692	0.495992	0.77847	0.676535	0.434298	0.692913	0.395992	0.877222	0.684243	0.555577	0.474391	1.00799	0.52808	1.12708	0.518906	0.934365	0.311909	0.450566	1.04317	1.76159	0.851339	0.0356846	1.09496	1.09496	1.01185	1.93089	0.0777797	1.35012	2.09776	1.44999	1.94161	2.16403	2.16016	0.130048	0.67847	2.0203	2.13572	0.334298	0.592913	0.0711857	0.777222	0.455577	0.0352027	1.30017	0.316898	0.695931	0.677719	1.02207
0	0.381488	0.48199	0.622032	0.573458	0.23297	1.16033	0.232409	0.722032	0.991373	0.0790411	1.31884	1.15089	0.508198	0.906094	0.222958	0.882006	0.519666	0.954168	0.979129	0.585623	0.405085	0.436182	1.55307	0.956979	0.956979	1.08724	0.605376	0.388152	0.509397	0.556022	0.980228	1.21481	0.49351	0.519773	0.526391	0.673458	0.629299	0.544568	1.26033	0.332409	1.53432	1.09137	1.41884	1.54026	0.554127	1.72918	0.426366	0.385269	0.352506
0	0.775545	0.94425	0.644536	1.39535	1.04966	1.37922	0.942347	0.744536	1.27675	1.13515	1.44445	1.34343	1.18468	0.985135	0.537537	0.674224	0.865707	0.823189	0.800728	0.786438	0.00564036	0.614272	1.03153	0.672145	0.672145	0.997978	0.749084	0.111457	0.857131	0.608233	0.750682	0.978255	0.46549	0.518158	0.0621627	1.49535	0.770153	0.575433	1.47922	1.04235	1.09479	1.37675	1.54445	0.988733	0.106748	1.13034	0.593707	0.518824	0.554493
0	0.488233	0.00340771	0.605033	0.407232	0.434028	1.302	0.454207	0.705033	0.352125	0.552703	0.0121341	1.22795	0.0779626	0.939247	2.59622	4.00986	1.25358	2.09721	3.0048	0.62794	1.79273	1.66216	0.61054	1.57856	1.57856	1.8494	1.76878	0.455983	2.52174	1.98194	2.87305	3.01828	2.08088	2.07024	0.0949806	0.507232	1.87136	2.02986	1.402	0.554207	0.323376	0.452125	0.112134	0.65801	1.74949	0.245647	0.481533	1.89463	1.34654
0	0.437063	0.468801	0.447645	0.20222	0.628191	0.681536	0.66959	0.347645	0.36354	0.490595	1.5136	0.638929	0.464669	0.634394	0.562793	0.752562	0.846079	0.874062	0.869003	0.82001	0.0119659	0.63316	2.01597	1.09732	1.09732	1.20564	0.048865	1.25505	0.224423	0.145288	1.3234	1.34057	0.249084	0.202147	1.18308	0.10222	0.0544601	0.170337	0.581536	0.56959	1.91538	0.26354	1.4136	2.01523	0.343262	1.96254	0.596284	0.52842	0.608947
0	0.684492	1.56064	0.529982	0.0452283	0.98773	1.03149	0.873429	0.429982	0.56711	0.802841	1.54321	0.975426	1.90073	0.82305	1.24692	0.830517	1.14048	0.816175	0.878901	1.08651	2.5226	0.889116	2.02318	1.29009	1.29009	1.55165	0.56661	2.71664	0.706816	0.314744	0.94093	1.34399	0.148169	0.178583	1.60285	0.0547717	0.532009	0.262011	0.931494	0.773429	1.96081	0.46711	1.44321	2.06128	2.13546	1.54783	0.802139	0.679815	1.09022
0	0.799287	1.62831	0.705651	1.70564	1.11858	1.69167	1.02817	0.605651	1.72765	1.23678	1.38736	1.75154	2.29234	1.11084	0.629881	0.492564	0.838949	0.697474	0.637302	0.824084	0.170493	0.655132	2.33177	1.30866	1.30866	1.41061	0.875939	0.704205	1.10256	0.838685	1.09537	1.63609	0.738452	0.79624	0.438965	1.60564	0.930104	0.826053	1.59167	0.928174	2.16746	1.62765	1.28736	2.32927	0.0326667	2.6179	0.662638	0.530897	0.716325
0	0.44801	0.214313	0.361176	0.481155	0.862943	0.635955	1.04508	0.461176	0.656213	0.853525	1.01683	0.674564	0.0775623	0.471801	0.788604	0.14737	0.929941	0.422731	0.304362	0.884861	0.544362	0.720663	1.26315	0.216174	0.216174	0.199367	1.91161	1.05646	1.85394	1.39679	0.087782	0.181442	1.04368	1.10943	1.1051	0.581155	1.86869	1.29048	0.735955	1.14508	1.23105	0.756213	1.11683	1.33087	0.408769	1.07591	0.585386	0.592317	0.718041
0	0.644805	0.582929	0.362315	0.176362	0.169408	0.187144	0.304825	0.462315	0.449154	0.113266	0.582529	0.199046	0.473811	0.329503	0.776993	1.10657	1.09877	1.08269	1.16285	1.02528	0.275544	0.758054	0.412342	0.167613	0.167613	0.113522	1.84959	0.869732	1.68836	1.85429	0.80867	1.09818	1.78382	1.82685	1.02656	0.276362	1.92217	1.854	0.287144	0.404825	0.45726	0.549154	0.682529	0.475484	0.0625329	0.369463	0.587543	0.614645	0.685986
0	0.330084	1.47193	0.547312	0.265061	0.850962	1.10454	0.712503	0.647312	0.234168	0.67177	0.678225	1.00573	2.10227	0.838143	0.478445	0.817552	0.670143	0.914873	0.924701	0.767893	0.113031	0.589216	0.219642	1.54706	1.54706	1.73411	0.641561	1.90314	0.612388	0.736354	1.87714	1.85272	0.767564	0.774026	1.27575	0.365061	0.692438	0.75596	1.20454	0.812503	0.468595	0.334168	0.778225	0.163935	0.0961513	0.433196	0.607757	0.478707	0.660852
0	0.344843	0.160206	0.147171	0.0687101	0.827961	0.406868	1.30501	0.0471705	0.13714	0.828474	1.71631	0.310994	0.256332	0.302612	0.193089	0.570951	0.265661	0.346081	0.289801	0.139635	0.460018	0.113282	1.45773	2.13935	2.13935	1.96825	0.496194	1.39726	0.390162	0.821308	0.116019	0.367752	1.03621	0.786216	1.58323	0.0312899	0.567879	0.8929	0.306868	1.20501	1.66791	0.0371395	1.61631	1.35563	0.54946	1.16957	0.287214	0.290136	0.0650508
0	1.13249	1.4203	0.208862	0.537882	0.232658	0.185227	0.00705988	0.108862	0.745397	0.440347	0.328447	0.297091	0.9729	0.28907	1.05952	0.739294	1.03637	0.5896	0.50873	1.37131	0.940738	1.17565	0.721202	0.759355	0.759355	0.564657	1.05537	0.451897	1.04613	1.16922	0.212173	0.553049	1.23595	1.01735	0.663327	0.437882	1.10772	1.19616	0.0852269	0.0929401	0.475997	0.645397	0.228447	0.636445	1.19674	0.256302	0.955876	0.96261	1.18814
0	0.47408	0.228044	0.58615	0.567389	0.920971	0.192723	0.853076	0.68615	0.515507	1.06782	0.521066	0.286379	0.328787	0.567419	0.296978	0.531641	0.247636	0.752654	0.480788	0.00931535	0.763111	0.172294	1.19236	0.843595	0.843595	1.01221	0.629866	1.17941	0.306109	0.609021	0.899475	0.899839	0.586985	0.391078	1.17535	0.667389	0.64831	0.605507	0.292723	0.953076	1.21583	0.615507	0.621066	1.10553	0.253289	0.831144	0.236722	0.315386	0.214178
0	0.0556816	1.09157	0.102565	0.120954	0.326704	0.621079	0.279108	0.202565	0.0645281	0.378815	0.15223	0.518355	0.815298	0.512405	0.662872	0.346448	0.281253	0.130933	0.0201751	0.508258	0.844681	0.327668	0.483866	1.28299	1.28299	1.44984	0.733802	1.43532	0.351408	0.649227	0.346901	0.519962	0.75067	0.705658	1.63712	0.220954	0.765036	0.678633	0.721079	0.379108	0.318238	0.164528	0.25223	0.213731	0.337488	0.226472	0.230535	0.0333858	0.828804
0	0.552059	0.344962	0.558158	0.659737	1.12667	0.164544	1.22052	0.658158	0.496482	1.22792	1.05247	0.231839	0.345397	0.528502	0.448425	1.38805	0.52573	2.06453	1.55996	0.372483	0.451586	0.0559417	1.17377	1.44433	1.44433	1.50239	0.713828	1.57199	1.04096	0.652768	0.694127	0.62171	0.578711	0.606617	1.70214	0.759737	0.943332	0.638988	0.264544	1.32052	1.07114	0.596482	1.15247	0.905478	0.813684	1.11107	0.181612	0.208557	0.431921
0	0.23651	0.811489	1.71574	2.04315	1.27274	0.853638	1.54319	1.61574	2.1799	1.84869	0.0643755	1.13878	0.86712	1.22774	1.16924	1.15108	0.921634	1.18567	1.3267	0.699785	1.8499	0.685423	0.139079	0.897664	1.09766	1.20892	0.000197089	1.42099	0.334837	0.250255	0.239196	0.235715	0.421057	0.384093	0.947945	1.94315	0.0359657	0.305347	0.753638	1.44319	0.0249618	2.0799	0.0356245	0.244672	1.5701	0.54399	0.616445	0.529357	1.03072
0	0.704246	0.701011	0.697235	0.8943	0.830077	0.620599	0.839665	0.597235	0.821814	1.05799	0.288673	0.904817	0.68904	0.832227	1.11079	0.781425	0.784689	0.456463	0.766131	0.780335	1.36508	0.684652	0.217783	0.266948	0.266948	0.329599	1.11476	0.569591	1.22587	1.31861	0.844127	0.917057	1.40346	1.40539	0.817711	0.7943	1.19588	1.56163	0.520599	0.739665	0.541312	0.721814	0.188673	0.542533	0.651341	0.207598	0.753686	0.532039	0.996058
0	0.688326	0.724936	0.618538	1.40554	1.05676	1.33253	0.944035	0.518538	1.40891	1.1455	0.827836	1.36301	0.797213	0.954106	0.389854	0.332685	0.0949836	0.0840144	0.233142	0.340807	0.121701	0.400082	0.658738	0.805251	0.805251	0.837448	0.0407735	0.714449	0.0637796	0.0812926	0.0859802	0.0739946	0.194871	0.168724	0.797496	1.30554	0.0582125	0.116698	1.23253	0.844035	0.763849	1.30891	0.727836	0.652754	0.0240395	0.720743	0.368749	0.360327	0.526634
0	0.7738	1.2771	0.579746	1.24485	0.943387	0.971468	0.868937	0.479746	1.20534	1.00257	0.088069	1.02741	1.47227	0.817266	1.01143	0.0432047	1.16522	0.323521	0.199356	1.04967	1.20481	0.792495	0.829315	0.0714139	0.0714139	0.0353862	0.549822	0.221436	0.426893	0.870237	0.848706	0.776549	1.11517	1.03811	0.110204	1.14485	0.600547	0.944595	0.871468	0.768937	0.829506	1.10534	0.011931	0.807495	0.711588	0.584119	0.66467	0.61173	0.866935
0	1.0455	0.608829	0.0392561	0.0498639	0.597659	0.168365	0.700781	0.139256	0.0373274	0.512554	1.74915	0.0300554	0.444779	0.183752	1.6163	4.59994	0.360518	2.17745	3.27129	0.0358233	1.57414	0.615914	1.64296	0.0412898	0.0412898	0.229821	1.27114	0.900092	1.61156	1.6187	1.84907	1.6497	1.8619	1.79139	1.5488	0.149864	1.362	1.6997	0.268365	0.800781	1.5055	0.137327	1.84915	1.60219	1.63358	1.89136	0.192627	0.276601	0.562656
0	0.794365	2.41125	0.657753	2.10369	1.64877	1.83644	1.48045	0.757753	2.08621	1.74784	2.05949	1.90979	4.83973	1.09474	0.466838	1.17337	0.828825	1.09008	1.20282	0.809859	0.0698849	0.578942	2.00449	0.951555	0.951555	1.23088	0.747334	2.25233	0.949049	0.450061	1.05582	1.00073	0.253649	0.287812	2.00206	2.20369	0.709758	0.388397	1.93644	1.58045	1.90932	2.18621	2.15949	2.0184	0.445621	2.22371	0.508329	0.447044	0.488966
0	0.436344	0.0423915	0.291869	0.192721	0.0604501	0.249556	0.0653566	0.391869	0.265443	0.0767862	0.787549	0.249274	0.0259605	0.341053	0.354928	0.929359	0.661562	0.939894	1.00068	0.687443	0.0828416	0.488445	0.539128	0.25086	0.25086	0.241723	0.244827	0.272606	0.39215	0.389372	0.0814134	0.047657	0.479496	0.460667	0.423617	0.292721	0.275556	0.421062	0.349556	0.165357	0.595774	0.365443	0.887549	0.53712	0.34988	0.592067	0.347907	0.407349	0.376441
0	0.679637	1.07723	0.549815	0.722797	0.576597	1.29157	0.579502	0.449815	0.742976	0.690149	0.0392905	1.25253	1.36448	0.888555	0.898437	0.73383	0.698704	0.722403	0.783814	0.711469	1.43066	0.665763	0.17303	1.45666	1.45666	1.66325	0.0680577	2.6034	0.0422423	0.0808564	0.853823	1.28449	0.00214998	0.0338036	2.00299	0.622797	0.0626765	0.0852475	1.19157	0.479502	0.0826211	0.642976	0.0607095	0.184628	1.33282	0.317881	0.591466	0.486971	0.816515
0	0.695686	0.697359	0.611533	0.618049	0.189707	1.06232	0.235854	0.511533	0.688038	0.135928	1.76021	1.01041	0.697694	0.88961	0.741014	0.592972	0.89078	0.79777	0.737678	0.932983	0.287661	0.7613	1.50907	1.10958	1.10958	1.44208	0.567211	2.16945	0.67987	0.553372	0.720668	0.906039	0.566733	0.542785	2.01011	0.518049	0.564036	0.553675	0.962325	0.135854	1.55533	0.588038	1.66021	1.48142	0.434327	1.72965	0.675501	0.625502	0.750855
0	0.171671	1.01401	0.311233	0.302264	0.420394	0.198584	0.348501	0.211233	0.371903	0.370672	0.138122	0.13735	0.860088	0.300831	0.288295	1.29948	0.177274	1.23241	1.33635	0.443372	0.881377	0.276421	0.345177	0.792099	0.792099	0.629729	0.880721	0.432621	1.07489	0.623685	0.602556	0.12314	0.374375	0.467791	0.414578	0.202264	0.895122	0.562995	0.0985838	0.248501	0.449643	0.271903	0.0381219	0.310314	1.31969	0.699772	0.145864	0.190873	0.165262
0	0.734604	1.68721	0.549206	0.831768	0.60092	1.12886	0.662647	0.649206	1.22051	0.701764	1.40917	1.13409	2.2039	0.841803	1.1329	0.216178	1.1623	0.0499005	0.10147	1.07968	1.98793	0.803378	0.862579	0.489915	0.489915	0.476984	1.92134	1.69571	1.51635	1.97943	0.845993	0.978665	2.02335	2.00263	1.44222	0.931768	1.96372	2.00003	1.22886	0.762647	0.709825	1.32051	1.50917	0.816107	1.71593	1.14309	0.666906	0.591417	0.950322
0	0.292416	0.598903	0.0657472	0.824424	1.11664	0.0082783	0.920944	0.165747	0.599972	1.01187	0.323723	0.0384618	0.569161	0.0491979	0.675766	0.300009	0.946488	0.528812	0.451087	0.82254	0.343771	0.627601	0.123588	0.646665	0.646665	0.801782	0.399394	0.0624059	0.413663	0.119016	0.0946122	0.372032	0.0747217	0.0442769	0.00234392	0.924424	0.395057	0.0542486	0.108278	1.02094	0.276691	0.699972	0.423723	0.183727	0.39932	0.0775408	0.559746	0.48661	0.613468
0	0.925885	1.80789	0.799745	1.44733	1.32098	1.81345	1.28105	0.899745	1.61837	1.43203	2.01352	1.83923	2.52615	1.20788	0.961264	0.4108	1.01141	0.1437	0.295124	0.941242	0.970681	0.830685	1.40056	1.52595	1.52595	1.81113	1.03558	1.52331	1.14155	0.998429	2.1336	2.31427	0.927483	0.962612	1.03468	1.54733	1.07679	0.989074	1.91345	1.38105	1.16265	1.71837	2.11352	1.39926	1.36382	1.55784	0.832149	0.678425	0.958385
0	0.671102	0.415137	0.16089	0.315148	0.58595	0.368797	0.89215	0.0608896	0.197187	0.486989	1.54355	0.410787	0.432163	0.206488	0.658601	0.806733	0.538905	0.697915	0.801162	0.465391	0.579553	0.594003	0.527709	1.69713	1.69713	1.4486	0.64808	0.780256	0.817257	0.560009	0.775553	1.14814	0.530394	0.518438	0.53043	0.215148	0.625008	0.545852	0.268797	0.79215	0.624143	0.0971865	1.44355	0.510865	0.929364	0.700251	0.516755	0.587529	0.602216
0	0.66079	0.358861	0.439531	0.852084	0.720239	0.530332	0.603641	0.339531	0.807662	0.738122	0.0387653	0.55326	0.232324	0.543216	0.645297	0.105332	0.780375	0.372657	0.262541	0.760559	0.343892	0.601004	0.112416	0.407874	0.407874	0.371473	0.333839	0.15691	0.499166	0.470856	0.898438	1.04292	0.554476	0.539748	0.0163405	0.752084	0.364437	0.50126	0.430332	0.503641	0.114355	0.707662	0.0612347	0.107384	0.323844	0.00832333	0.514617	0.499054	0.609018
0	0.407932	0.912054	0.28117	0.757934	1.22685	0.356711	1.21866	0.18117	0.531481	1.16541	0.754511	0.507775	0.979667	0.301346	0.877258	0.207312	1.04445	0.456559	0.362578	0.96559	0.819782	0.719344	0.813421	0.304998	0.304998	0.3963	1.59729	1.36597	1.44748	1.58231	0.461821	0.510366	1.55183	1.54914	1.19991	0.657934	1.64426	1.58193	0.256711	1.11866	0.865873	0.431481	0.654511	0.848735	0.20372	0.673437	0.576552	0.549009	0.732126
0	0.930833	1.72301	0.803072	1.44364	1.20919	1.67771	1.17645	0.903072	1.78199	1.31942	1.37794	1.74284	2.25754	1.18291	1.05566	0.115688	1.19237	0.402636	0.268365	1.09975	1.06711	0.897372	1.5384	1.21995	1.21995	1.15296	1.40879	2.31192	1.37378	1.52097	0.847766	0.653867	1.58734	1.56604	2.11321	1.54364	1.45851	1.54857	1.77771	1.27645	1.38349	1.88199	1.47794	1.48373	1.01272	1.61014	0.751247	0.721974	0.883567
0	0.533187	1.92617	0.670002	0.407496	0.505722	1.19635	0.514791	0.770002	0.722283	0.34808	1.82678	1.1622	3.13824	0.965434	0.490859	1.25168	0.86736	1.20707	1.29871	0.861503	0.378837	0.658763	1.2612	1.45569	1.45569	1.65918	1.11819	1.00713	1.23588	1.13544	2.86582	2.33645	1.10725	1.12829	0.657227	0.507496	1.16796	1.13876	1.29635	0.614791	1.36008	0.822283	1.92678	1.23356	0.328597	1.41531	0.700979	0.570956	0.641174
0	0.36815	0.19298	0.540071	0.0626605	1.20148	1.12055	1.06313	0.640071	0.573305	1.00292	1.92133	1.02894	0.224027	0.854622	0.188364	2.07847	0.413955	1.532	1.875	0.531861	0.889448	0.270561	1.99894	1.27697	1.27697	1.5353	0.0462642	1.38632	0.135547	0.198168	1.509	1.7785	0.265522	0.268411	1.2077	0.16266	0.095678	0.227692	1.22055	1.16313	1.93622	0.673305	2.02133	1.94522	1.31277	2.45661	0.275168	0.176578	0.0328628
0	0.860925	2.15193	0.673299	1.27607	0.853242	1.18447	0.761919	0.573299	1.41993	0.944521	0.207864	1.25462	3.12363	0.956152	1.34163	0.654717	1.35668	0.508062	0.626057	1.22333	2.86263	0.939976	0.836666	0.673914	0.673914	0.541582	2.76177	2.22623	2.13065	2.65569	0.980779	1.13813	2.50321	2.56177	1.73702	1.17607	2.83951	2.63369	1.08447	0.661919	0.916802	1.31993	0.107864	0.972763	1.89443	0.539122	0.80412	0.718006	1.11642
0	0.681265	0.420519	0.434785	0.323354	0.240956	0.505261	0.342287	0.334785	0.490522	0.292052	0.965906	0.458697	0.337653	0.514235	0.870587	0.51594	0.647467	0.311789	0.449582	0.785859	1.00905	0.715289	0.377798	0.14803	0.14803	0.122124	1.74847	1.02653	1.58025	1.84128	1.27189	1.66705	1.84533	1.86034	1.4064	0.223354	1.82931	1.86106	0.405261	0.242287	0.265686	0.390522	0.865906	0.333729	0.613712	0.382472	0.550335	0.584376	0.784813
0	1.12645	0.991703	0.310612	0.620758	1.3924	0.863313	1.24965	0.210612	0.389373	1.20366	1.96594	0.676899	1.40162	0.65365	0.80614	2.49	0.00502893	1.66728	2.13491	0.169832	1.23124	0.167109	1.18294	1.45279	1.45279	1.77068	1.34575	0.996232	1.64825	1.51065	3.22722	2.79739	1.59582	1.58	0.689062	0.520758	1.42262	1.54851	0.763313	1.14965	1.29609	0.289373	1.86594	1.1447	1.38207	1.59977	0.193276	0.159967	0.167607
0	0.754769	0.986921	0.445992	0.72847	0.626535	0.384298	0.642913	0.545992	0.827222	0.634243	0.505577	0.424391	0.957988	0.47808	1.07708	0.468906	0.884365	0.261909	0.400566	0.99317	1.71159	0.801339	0.0143154	1.04496	1.04496	0.961855	1.88089	0.0277797	1.30012	2.04776	1.39999	1.89161	2.11403	2.11016	0.0800484	0.82847	1.9703	2.08572	0.484298	0.742913	0.0211857	0.927222	0.605577	0.0147973	1.25017	0.266898	0.645931	0.627719	0.972067
0	0.331488	0.43199	0.572032	0.523458	0.18297	1.11033	0.182409	0.672032	0.941373	0.0290411	1.26884	1.10089	0.458198	0.856094	0.172958	0.832006	0.469666	0.904168	0.929129	0.535623	0.355085	0.386182	1.50307	0.906979	0.906979	1.03724	0.555376	0.338152	0.459397	0.506022	0.930228	1.16481	0.44351	0.469773	0.476391	0.623458	0.579299	0.494568	1.21033	0.282409	1.48432	1.04137	1.36884	1.49026	0.504127	1.67918	0.376366	0.335269	0.302506
0	0.825545	0.99425	0.694536	1.44535	1.09966	1.42922	0.992347	0.594536	1.32675	1.18515	1.49445	1.39343	1.23468	1.03513	0.587537	0.724224	0.915707	0.873189	0.850728	0.836438	0.0556404	0.664272	1.08153	0.722145	0.722145	1.04798	0.799084	0.161457	0.907131	0.658233	0.800682	1.02826	0.51549	0.568158	0.112163	1.34535	0.820153	0.625433	1.32922	0.892347	1.14479	1.22675	1.39445	1.03873	0.156748	1.18034	0.643707	0.568824	0.604493
0	0.538233	0.0534077	0.655033	0.457232	0.484028	1.352	0.504207	0.555033	0.402125	0.602703	0.0621341	1.27795	0.127963	0.989247	2.64622	4.05986	1.30358	2.14721	3.0548	0.67794	1.84273	1.71216	0.66054	1.62856	1.62856	1.8994	1.81878	0.505983	2.57174	2.03194	2.92305	3.06828	2.13088	2.12024	0.144981	0.357232	1.92136	2.07986	1.252	0.404207	0.373376	0.302125	0.0378659	0.70801	1.79949	0.295647	0.531533	1.94463	1.39654
0	0.537063	0.568801	0.547645	0.30222	0.728191	0.781536	0.76959	0.447645	0.46354	0.590595	1.6136	0.738929	0.564669	0.734394	0.662793	0.852562	0.946079	0.974062	0.969003	0.92001	0.111966	0.73316	2.11597	1.19732	1.19732	1.30564	0.148865	1.35505	0.324423	0.245288	1.4234	1.44057	0.349084	0.302147	1.28308	0.20222	0.15446	0.270337	0.681536	0.66959	2.01538	0.36354	1.5136	2.11523	0.443262	2.06254	0.696284	0.62842	0.708947
0	0.784492	1.66064	0.629982	0.145228	1.08773	1.13149	0.973429	0.729982	0.66711	0.902841	1.64321	1.07543	2.00073	0.92305	1.34692	0.930517	1.24048	0.916175	0.978901	1.18651	2.6226	0.989116	2.12318	1.39009	1.39009	1.65165	0.66661	2.81664	0.806816	0.414744	1.04093	1.44399	0.248169	0.278583	1.70285	0.245228	0.632009	0.362011	1.23149	1.07343	2.06081	0.76711	1.74321	2.16128	2.23546	1.64783	0.902139	0.779815	1.19022
0	0.699287	1.52831	0.605651	1.60564	1.01858	1.59167	0.928174	0.705651	1.62765	1.13678	1.28736	1.65154	2.19234	1.01084	0.529881	0.392564	0.738949	0.597474	0.537302	0.724084	0.0704934	0.555132	2.23177	1.20866	1.20866	1.31061	0.775939	0.604205	1.00256	0.738685	0.995374	1.53609	0.638452	0.69624	0.338965	1.70564	0.830104	0.726053	1.69167	1.02817	2.06746	1.72765	1.38736	2.22927	0.0673333	2.5179	0.562638	0.430897	0.616325
0	0.34801	0.114313	0.261176	0.381155	0.762943	0.535955	0.945083	0.161176	0.556213	0.753525	0.91683	0.574564	0.0224377	0.371801	0.688604	0.0473702	0.829941	0.322731	0.204362	0.784861	0.444362	0.620663	1.16315	0.116174	0.116174	0.0993671	1.81161	0.956455	1.75394	1.29679	0.012218	0.0814416	0.943684	1.00943	1.0051	0.281155	1.76869	1.19048	0.435955	0.845083	1.13105	0.456213	0.81683	1.23087	0.308769	0.975914	0.485386	0.492317	0.618041
0	0.744805	0.682929	0.462315	0.276362	0.269408	0.287144	0.404825	0.362315	0.549154	0.213266	0.682529	0.299046	0.573811	0.429503	0.876993	1.20657	1.19877	1.18269	1.26285	1.12528	0.375544	0.858054	0.512342	0.267613	0.267613	0.213522	1.94959	0.969732	1.78836	1.95429	0.90867	1.19818	1.88382	1.92685	1.12656	0.176362	2.02217	1.954	0.187144	0.304825	0.55726	0.449154	0.582529	0.575484	0.162533	0.469463	0.687543	0.714645	0.785986
0	0.430084	1.57193	0.647312	0.365061	0.950962	1.20454	0.812503	0.747312	0.334168	0.77177	0.778225	1.10573	2.20227	0.938143	0.578445	0.917552	0.770143	1.01487	1.0247	0.867893	0.213031	0.689216	0.319642	1.64706	1.64706	1.83411	0.741561	2.00314	0.712388	0.836354	1.97714	1.95272	0.867564	0.874026	1.37575	0.465061	0.792438	0.85596	1.30454	0.912503	0.568595	0.434168	0.878225	0.263935	0.196151	0.533196	0.707757	0.578707	0.760852
0	0.244843	0.0602062	0.0471705	0.0312899	0.727961	0.306868	1.20501	0.147171	0.0371395	0.728474	1.61631	0.210994	0.156332	0.202612	0.0930893	0.470951	0.165661	0.246081	0.189801	0.0396354	0.360018	0.0132819	1.35773	2.03935	2.03935	1.86825	0.396194	1.29726	0.290162	0.721308	0.016019	0.267752	0.936212	0.686216	1.48323	0.13129	0.467879	0.7929	0.406868	1.30501	1.56791	0.13714	1.71631	1.25563	0.44946	1.06957	0.187214	0.190136	0.0349492
0	1.03249	1.3203	0.108862	0.437882	0.132658	0.0852269	0.0929401	0.208862	0.645397	0.340347	0.228447	0.197091	0.8729	0.18907	0.959522	0.639294	0.936373	0.4896	0.40873	1.27131	0.840738	1.07565	0.621202	0.659355	0.659355	0.464657	0.95537	0.351897	0.946134	1.06922	0.112173	0.453049	1.13595	0.917347	0.563327	0.537882	1.00772	1.09616	0.185227	0.19294	0.375997	0.745397	0.328447	0.536445	1.09674	0.156302	0.855876	0.86261	1.08814
0	0.57408	0.328044	0.68615	0.667389	1.02097	0.292723	0.953076	0.78615	0.615507	1.16782	0.621066	0.386379	0.428787	0.667419	0.396978	0.631641	0.347636	0.852654	0.580788	0.109315	0.863111	0.272294	1.29236	0.943595	0.943595	1.11221	0.729866	1.27941	0.406109	0.709021	0.999475	0.999839	0.686985	0.491078	1.27535	0.767389	0.74831	0.705507	0.392723	1.05308	1.31583	0.715507	0.721066	1.20553	0.353289	0.931144	0.336722	0.415386	0.314178
0	0.155682	1.19157	0.202565	0.220954	0.426704	0.721079	0.379108	0.102565	0.164528	0.478815	0.25223	0.618355	0.915298	0.612405	0.762872	0.446448	0.381253	0.230933	0.120175	0.608258	0.944681	0.427668	0.583866	1.38299	1.38299	1.54984	0.833802	1.53532	0.451408	0.749227	0.446901	0.619962	0.85067	0.805658	1.73712	0.120954	0.865036	0.778633	0.621079	0.279108	0.418238	0.0645281	0.15223	0.313731	0.437488	0.326472	0.330535	0.133386	0.928804
0	0.452059	0.244962	0.458158	0.559737	1.02667	0.0645439	1.12052	0.358158	0.396482	1.12792	0.952472	0.131839	0.245397	0.428502	0.348425	1.28805	0.42573	1.96453	1.45996	0.272483	0.351586	0.0440583	1.07377	1.34433	1.34433	1.40239	0.613828	1.47199	0.940959	0.552768	0.594127	0.52171	0.478711	0.506617	1.60214	0.459737	0.843332	0.538988	0.0354561	1.02052	0.971139	0.296482	0.852472	0.805478	0.713684	1.01107	0.0816123	0.108557	0.331921
0	0.13651	0.711489	1.61574	1.94315	1.17274	0.753638	1.44319	1.51574	2.0799	1.74869	0.0356245	1.03878	0.76712	1.12774	1.06924	1.05108	0.821634	1.08567	1.2267	0.599785	1.7499	0.585423	0.039079	0.797664	0.997664	1.10892	0.0998029	1.32099	0.234837	0.150255	0.139196	0.135715	0.321057	0.284093	0.847945	1.84315	0.0640343	0.205347	0.653638	1.34319	0.0750382	1.9799	0.0643755	0.144672	1.4701	0.44399	0.516445	0.429357	0.930721
0	0.804246	0.801011	0.797235	0.9943	0.930077	0.720599	0.939665	0.697235	0.921814	1.15799	0.388673	1.00482	0.78904	0.932227	1.21079	0.881425	0.884689	0.556463	0.866131	0.880335	1.46508	0.784652	0.317783	0.366948	0.366948	0.429599	1.21476	0.669591	1.32587	1.41861	0.944127	1.01706	1.50346	1.50539	0.917711	0.8943	1.29588	1.66163	0.620599	0.839665	0.641312	0.821814	0.288673	0.642533	0.751341	0.307598	0.853686	0.632039	1.09606
0	0.339654	1.6352	0.44094	1.76347	3.04674	0.233707	2.61947	0.54094	0.746466	1.941	0.193153	0.601806	2.14883	0.193656	1.42592	1.06915	1.28221	0.890178	1.13672	1.053	2.44998	0.777937	0.107919	0.994152	0.994152	0.940141	0.933093	1.40491	0.74664	1.50078	0.744058	0.448856	1.77075	1.69002	1.09648	1.86347	1.00207	1.58586	0.333707	2.71947	0.217213	0.846466	0.293153	0.400601	2.31763	0.683708	0.945528	0.877733	0.957105
0	0.14244	0.42532	0.184439	1.6632	2.07283	0.0447409	2.49189	0.284439	1.39689	1.83399	0.0950473	0.0526963	1.02607	0.0746921	0.61676	0.559127	0.549084	0.169208	0.502485	0.518198	0.588389	0.385199	0.221282	1.59517	1.59517	1.83656	0.209894	3.13213	0.0755791	0.57986	0.664827	1.04568	0.87319	0.783466	2.74976	1.7632	0.0502662	0.465439	0.144741	2.59189	0.758849	1.49689	0.195047	0.514572	0.280281	0.722061	0.611588	0.511037	0.520227
0	0.379938	0.0636348	0.626045	0.113563	0.694765	1.10538	0.734301	0.726045	0.499218	1.36706	1.03939	1.11474	0.00277594	0.689845	0.133014	1.18798	0.47682	2.13589	1.86823	0.674857	0.325818	0.00881814	0.637643	1.29521	1.29521	1.24354	0.322332	1.43159	0.123741	0.683172	0.407068	0.100476	0.94287	0.876008	1.87535	0.213563	0.375645	0.564457	1.20538	0.834301	0.609845	0.599218	1.13939	0.824957	0.100756	0.51324	0.014052	0.0340555	0.0637095
0	0.129407	0.830191	0.429457	0.910174	1.24268	0.524054	1.58571	0.529457	1.48512	2.00378	0.978824	0.23362	1.22609	0.141539	0.857636	1.36384	0.112845	2.24006	2.11622	0.460918	1.52615	0.494612	0.127476	1.62304	1.72304	1.9641	0.329317	3.10279	0.400905	0.107645	2.91994	2.09054	0.470604	0.232068	2.2147	1.01017	0.287665	0.159019	0.624054	1.68571	0.211156	1.58512	1.07882	0.232836	2.01895	0.305911	0.578535	0.691002	0.902728
0	0.596996	0.105199	0.253379	0.531287	0.554709	1.02845	0.558992	0.153379	0.809719	0.807337	0.540535	0.978894	0.398562	0.476422	0.772351	0.959595	0.679104	1.07626	1.37702	0.676264	0.932879	0.908875	1.18543	0.504746	0.604746	0.636812	0.251004	0.539499	0.312446	0.140087	0.45062	0.438747	0.102512	0.129954	0.549003	0.431287	0.244962	0.134737	0.928449	0.458992	1.26186	0.709719	0.440535	1.18097	1.77867	1.55366	0.565395	0.544188	0.638268
0	1.06754	1.1385	0.963865	1.05424	1.46464	1.58828	1.7022	0.863865	1.86158	0.913433	0.0719295	1.63915	0.966352	1.32124	0.0408166	0.0412246	0.0961902	0.0727722	0.120806	0.203913	0.263452	0.177656	0.169242	0.378858	0.378858	0.0229286	0.925885	0.790649	1.27554	1.10265	0.71711	0.94277	1.21494	1.18414	1.00839	0.954237	1.19061	1.34424	1.48828	1.6022	0.194257	1.76158	0.0280705	0.148314	0.302917	0.354638	0.0346909	0.0882816	0.152656
0	0.52023	0.665234	0.0240846	0.151298	0.675503	0.60712	0.884157	0.0759154	0.145503	0.0617958	0.930914	0.601668	0.659614	0.0925442	0.218567	0.0306532	0.22479	0.0487246	0.202045	0.438611	0.762797	0.371165	1.40631	1.50467	1.50467	0.977577	0.891619	1.17578	1.3474	1.13732	1.08	0.710179	1.31581	1.45818	1.65691	0.0512978	0.958874	1.39567	0.50712	0.784157	0.971505	0.0455029	0.830914	1.17458	0.396925	1.15682	0.0289068	0.0869942	0.190401
0	0.278624	0.255445	0.59267	0.267917	0.685718	1.09433	0.731987	0.49267	1.01551	0.169319	1.67415	1.21366	0.495393	0.791316	0.189476	0.755913	0.176125	0.681413	1.07047	0.796384	0.632838	0.499466	0.821017	1.20547	1.20547	0.704592	1.11235	0.465257	1.58868	1.05656	0.124468	0.966529	0.972629	1.20722	0.685306	0.167917	1.1564	1.24352	0.994333	0.631987	0.374491	0.915507	1.57415	0.647045	0.423418	0.347259	0.219315	0.284033	0.551495
0	0.847502	1.61465	0.708668	1.53678	1.96787	1.95459	1.92015	0.808668	2.27117	1.44634	3.73733	2.107	3.95172	1.12353	0.678959	1.1015	0.349026	1.61177	1.61293	0.448981	1.2455	0.814048	2.92512	0.962516	0.562516	1.2078	0.240766	1.42101	0.470431	0.589689	1.61351	1.85545	0.633714	0.654232	1.15119	1.63678	0.303701	0.617189	2.05459	2.02015	2.91285	2.37117	3.83733	2.69412	2.40084	2.85748	0.697165	0.632116	0.585989
0	0.549138	0.271538	0.15987	0.149712	1.30798	0.503183	1.39428	0.25987	0.408367	0.618583	1.72963	0.550009	0.415464	0.211539	0.259758	0.740122	0.167228	1.03458	1.14621	0.216645	0.713915	0.653143	2.04681	0.104017	0.0959832	0.161889	0.819437	0.911658	1.29875	1.04759	0.395458	0.866213	1.02506	0.846239	1.10044	0.249712	0.871518	1.15316	0.603183	1.49428	1.9249	0.508367	1.82963	1.76773	2.00789	2.22352	0.559642	0.451704	0.393831
0	0.560067	0.210734	0.467727	0.820422	1.04243	1.33055	1.00672	0.567727	1.24738	1.12974	0.00426803	1.45503	1.10154	0.689491	0.235046	0.0673579	0.379176	0.25603	0.217036	0.616098	0.276183	0.759149	1.32253	1.1073	0.7073	1.03169	0.745463	0.106848	1.45716	1.15295	0.297491	1.18075	1.17481	0.991678	0.796091	0.920422	0.915386	1.27497	1.43055	1.10672	0.887292	1.34738	0.104268	1.03663	1.04968	1.21777	0.632158	0.294002	0.47
0	0.785146	0.455983	0.682504	1.70564	1.5352	1.54303	1.40519	0.582504	1.44394	1.6038	0.280349	1.70754	1.36933	0.908642	0.268108	0.489411	0.473879	0.659111	0.246658	0.831466	0.196876	0.870489	1.49731	0.11988	0.11988	0.278892	0.558532	0.898394	1.18078	0.812055	0.191405	0.256587	0.723949	0.57036	1.24245	1.60564	0.697361	0.898564	1.44303	1.30519	1.10264	1.34394	0.180349	1.20159	0.767544	1.42146	0.475251	0.467412	0.511139
0	0.170599	0.512171	0.250818	0.364752	0.49708	0.507074	0.170326	0.150818	0.200077	0.498613	0.570113	0.244504	1.25076	0.187097	0.744468	0.312148	0.554195	0.499271	0.135369	1.02921	0.847221	1.05433	0.313222	0.335477	0.335477	0.260728	1.30699	1.42897	2.18835	1.80438	1.3555	0.954497	2.09254	2.20361	2.54453	0.264752	1.70372	2.1975	0.407074	0.0703265	0.635163	0.100077	0.470113	0.161002	0.654666	0.173414	0.19174	0.178113	0.642945
0	0.581564	1.05059	0.293066	0.888495	0.946653	1.77103	0.661122	0.193066	1.02705	1.06972	2.0845	1.27946	2.71502	0.69277	0.507637	0.766968	0.478053	0.533224	0.346308	0.766403	0.625883	0.869009	0.696072	1.15109	1.15109	1.71751	0.120147	2.19224	0.0798671	0.192837	2.08893	1.46163	0.157894	0.372545	1.93319	0.788495	0.437419	0.0868547	1.67103	0.561122	0.716604	0.927052	1.9845	0.993543	1.21562	0.667881	0.442982	0.52209	0.648051
0	0.581564	1.27288	0.306413	1.33361	1.27655	1.82836	0.883736	0.406413	1.33526	1.38531	0.486851	1.35413	3.24375	0.711454	0.561586	0.356978	0.983609	0.118959	0.0323193	0.955925	0.54815	0.33454	0.0148309	0.909037	0.809037	1.37763	0.0574497	1.39811	0.14448	0.0346915	1.33417	0.762767	0.0829081	0.119681	1.23804	1.43361	0.241367	0.0495293	1.92836	0.983736	0.500127	1.43526	0.586851	0.314283	0.872646	0.0589913	0.499695	0.590585	0.766786
0	0.652157	0.152286	0.476764	1.09773	1.07132	1.55427	0.713607	0.576764	1.27271	1.16795	0.611293	1.11896	0.428812	0.775791	0.273208	1.29707	0.694206	1.32158	0.974379	0.760139	0.495602	0.11283	0.385099	0.280465	0.180465	0.585149	0.659525	0.300977	0.232373	0.1606	1.0098	0.549477	0.370285	0.466254	0.310864	1.19773	0.535942	0.168824	1.65427	0.813607	0.592749	1.37271	0.711293	0.702251	1.01175	0.413564	0.223786	0.519321	0.225349
0	0.4108	0.143658	0.157266	0.136038	0.457002	0.897545	0.405982	0.257266	0.173757	0.511152	1.54619	0.446628	0.476974	0.242147	0.349839	0.87707	1.01501	1.05737	0.614245	0.597982	0.202277	0.356065	1.11255	1.24313	1.14313	1.05407	0.620377	0.663571	0.469323	0.458072	0.161274	0.342566	0.37791	0.214673	0.977233	0.236038	0.530074	0.141603	0.997545	0.505982	1.29568	0.273757	1.64619	1.42388	0.465844	0.883737	0.688802	0.531522	0.618322
0	0.616933	0.984481	0.137817	0.602217	0.673879	1.0819	0.305745	0.237817	0.55142	0.73606	1.36726	1.06786	1.2066	0.966946	0.901139	0.905222	1.2952	0.869325	0.54167	0.744753	2.37571	0.470227	0.202301	0.512012	0.0120124	0.444281	0.907299	0.163869	0.444646	0.807801	0.0978246	0.0340957	0.743172	0.588048	0.0387403	0.702217	0.850906	0.50395	1.1819	0.405745	0.294568	0.65142	1.46726	0.408616	2.4337	0.0196342	0.761851	0.479361	0.90705
0	0.635194	1.33833	0.305469	1.57741	1.68024	1.76455	1.1734	0.405469	1.34858	1.75614	1.05147	1.92092	2.76111	1.30338	0.403574	0.909092	0.704712	1.00963	0.617497	0.332372	0.411192	0.0175608	0.128649	1.05262	0.552625	1.3624	0.690172	0.346894	0.172167	0.658429	1.37575	1.46833	0.719992	0.488773	0.651362	1.67741	0.616175	0.476622	1.86455	1.2734	0.318758	1.44858	1.15147	0.0213173	0.0588164	0.0184589	0.466267	0.210961	0.322699
0	0.134681	0.660219	0.364008	0.322052	0.851237	0.566992	0.435485	0.464008	0.292596	0.816431	0.342319	0.724387	0.273344	0.519332	0.575779	0.537069	0.5467	0.341522	0.109397	0.189972	0.385579	0.148237	0.920746	0.734078	0.234078	0.602675	1.46269	0.770244	1.4528	1.18193	0.414406	0.153002	0.974918	0.860734	1.47097	0.422052	1.50318	0.938165	0.666992	0.535485	0.935233	0.392596	0.442319	0.592072	0.203827	1.05641	0.656863	0.395576	0.419313
0	0.83051	1.28528	0.38751	0.695093	0.977228	1.10937	0.646555	0.28751	0.688637	1.05926	0.625445	1.51161	1.78913	1.28842	1.51375	0.548587	1.53393	0.804126	0.621296	0.997839	2.51321	0.583333	0.925358	1.16207	0.662073	1.54073	2.02381	2.36331	2.07016	1.22902	0.367194	0.537755	0.890777	0.953372	1.70356	0.595093	1.97938	1.12655	1.00937	0.546555	0.687896	0.588637	0.525445	0.553926	2.11619	1.2865	0.964372	0.876473	1.09181
0	0.673239	0.193984	0.371814	0.493775	0.258825	0.781109	0.14787	0.271814	1.32859	0.370653	0.696384	1.2721	0.587501	1.06923	1.10243	0.111913	1.15739	0.37822	0.369084	0.809291	0.851282	0.431456	0.919206	0.854044	0.354044	0.347774	1.06242	0.806553	1.32233	0.636492	0.636868	0.589036	0.45577	0.696605	0.925278	0.393775	1.15904	0.586549	0.681109	0.0478697	0.994813	1.22859	0.596384	0.612452	0.241113	0.758733	0.633155	0.806265	0.838028
1	1.99606	1.55507	0.120495	0.996456	0.327359	0.415301	0.553444	0.0704954	1.20604	0.231012	1.53294	0.427441	1.07816	0.218716	3.54705	2.27141	2.41408	1.59757	1.99893	1.86105	1.85281	3.32837	1.97416	0.865696	0.865696	0.605588	1.13534	0.571141	1.24958	1.23839	0.443526	0.896764	1.29249	1.27803	0.811414	0.946456	1.19276	1.26302	0.365301	0.503444	2.05265	1.15604	1.48294	1.99023	1.47404	1.62908	2.79289	3.67803	3.08188
1	0.823695	1.26916	0.676302	1.48586	1.14153	1.26502	0.982579	0.726302	1.55642	1.21821	0.752811	1.33232	1.58575	0.980917	1.05945	1.16321	0.77223	1.57822	1.42253	0.726439	2.02827	0.767691	0.605185	0.0183365	0.0183365	0.198113	1.10266	0.671003	1.06659	1.27144	0.543503	0.490873	1.34335	1.34073	1.09209	1.53586	1.17197	1.30735	1.31502	1.03258	0.657713	1.60642	0.802811	0.615351	1.67422	0.308396	0.640715	0.616897	0.894491
1	0.255326	1.40688	0.136601	0.248438	0.560535	0.605591	0.633907	0.186601	0.445033	0.392157	1.05635	0.603241	1.02962	0.396619	0.778031	0.821237	1.3671	0.798843	0.865185	1.47406	0.688735	0.941892	1.4127	1.18822	1.18822	1.11653	0.783867	1.21289	0.757036	0.726992	0.988389	0.835817	0.660759	0.683864	1.498	0.298438	0.811412	0.714487	0.655591	0.683907	1.61389	0.495033	1.10635	1.42778	0.215035	1.48484	0.780785	0.54349	0.829093
1	0.77184	0.78826	0.430347	0.32601	0.118418	0.714566	0.135038	0.480347	0.338492	0.196484	0.319904	0.595804	0.621849	0.607423	1.46232	0.01556	0.99884	0.302515	0.16823	1.38701	1.1915	1.40446	1.26206	1.41694	1.41694	1.49508	1.00483	0.793726	1.05627	1.05672	1.1516	1.41251	1.06174	1.06904	0.673813	0.37601	1.05619	1.06845	0.764566	0.185038	1.05142	0.388492	0.369904	1.27746	1.33995	1.01557	1.07083	1.64322	1.61352
1	0.399762	0.779633	0.281951	0.422008	0.956995	0.318749	1.03622	0.331951	0.270316	0.878027	1.62654	0.194696	0.663836	0.326158	0.224947	0.948715	0.794579	1.05286	1.05976	0.866549	0.275318	0.319735	1.26636	0.582705	0.582705	0.33824	1.18394	1.17703	1.44074	1.15491	0.244826	0.0754763	1.0881	1.11911	1.66955	0.472008	1.23435	1.14785	0.368749	1.08622	1.32683	0.320316	1.67654	1.28104	0.606076	1.40862	0.107315	0.023242	0.115363
1	0.0977246	0.828131	0.325932	0.119107	0.364566	0.0381381	0.175269	0.375932	0.0378928	0.342579	0.270229	0.04249	0.691433	0.205059	0.349613	0.472591	1.32709	0.24829	0.39186	0.539016	0.549904	0.272321	0.462519	0.391346	0.391346	0.0313757	0.912804	0.785059	0.990658	0.961975	0.249224	0.494043	0.980699	0.976182	0.934766	0.169107	0.955007	0.974307	0.0881381	0.225269	0.398008	0.0878928	0.320229	0.482081	0.0344478	0.574214	0.00387054	0.068693	0.194781
1	0.267582	0.898718	0.0940867	0.0194152	0.641391	0.485589	1.02549	0.0440867	0.0968711	0.479576	1.77995	0.499196	0.720531	0.290056	0.164111	0.604784	0.521209	0.436721	0.56253	0.425882	0.370706	0.1216	1.27223	1.7555	1.7555	1.49765	0.615865	1.364	0.511256	0.61821	0.130709	0.109093	0.611426	0.611603	1.84611	0.0305848	0.640418	0.619984	0.435589	0.975492	1.50025	0.0468711	1.72995	1.26767	0.576444	1.11264	0.107366	0.144112	0.0479175
1	0.366962	0.832302	0.194955	0.163478	0.296425	1.05562	0.263778	0.144955	0.332784	0.111813	0.410463	0.918073	0.720196	0.741571	0.0883951	0.659628	0.0518752	0.813498	0.787865	0.425059	0.486456	0.323238	0.543893	1.55325	1.55325	1.71941	0.244745	0.90778	0.436222	0.104276	0.787116	1.05904	0.0125866	0.0220244	0.719922	0.113478	0.23367	0.0720116	1.00562	0.213778	0.699487	0.282784	0.360463	0.525344	0.00331582	0.516652	0.323293	0.393544	0.29218
1	0.716903	0.812393	0.172394	0.0858614	0.0301712	0.799417	0.220339	0.122394	0.053113	0.131806	0.252171	0.753368	0.641978	0.55689	1.05094	0.129699	1.2623	0.407167	0.286426	1.09723	1.19091	0.844786	0.924788	1.81661	1.81661	1.3212	3.82555	0.862294	2.85842	3.24636	1.37396	2.29739	2.74702	2.8706	1.23204	0.0358614	3.87747	3.12054	0.749417	0.170339	0.797182	0.00311299	0.202171	0.99775	0.649788	0.814625	0.665563	0.671268	0.844893
1	0.810567	0.665866	0.665545	1.56527	1.95482	1.29151	1.93606	0.615545	1.43656	1.93019	2.32505	1.34875	0.81523	0.98714	0.385641	0.0345299	0.0788021	0.25418	0.115015	0.283087	0.689888	0.187517	2.30509	0.0484895	0.0484895	0.108416	0.971365	0.830609	1.03339	0.990445	0.737028	0.579793	0.980905	0.986262	1.08752	1.51527	1.01387	0.995591	1.24151	1.88606	2.5971	1.38656	2.27505	2.32185	0.605753	2.26077	0.127541	0.000250985	0.271233
1	3.41524	1.42965	0.178484	0.606748	0.648845	0.48557	0.841244	0.128484	0.709484	0.640663	0.952257	0.522037	0.997218	0.313132	2.39013	0.389792	1.90099	0.621025	0.54144	2.044	1.49886	2.51656	0.226817	0.0406155	0.0406155	0.0353963	1.57626	1.27094	2.06177	1.83122	1.3053	1.28463	1.9866	1.94723	1.95257	0.556748	1.66959	1.89028	0.43557	0.791244	0.264733	0.659484	0.902257	0.184973	1.55718	0.433268	1.5112	1.99041	1.90009
1	0.541251	0.392003	0.360471	0.0655892	0.549899	1.06286	0.969168	0.410471	0.133019	0.300269	1.40736	0.995498	0.403388	0.831586	0.571858	0.820331	0.0564089	0.797162	0.863851	0.313967	0.562099	0.485138	0.886336	3.42226	3.42226	2.85898	0.808536	1.0153	0.953974	0.73155	1.08726	1.52682	0.628915	0.672726	0.77282	0.115589	0.83361	0.712184	1.11286	1.01917	1.23088	0.183019	1.45736	0.866568	1.27157	1.03736	0.373955	0.495918	0.631172
1	0.262859	0.27649	1.51581	1.60041	1.48246	1.9209	1.16309	1.56581	1.46288	1.58674	0.385217	1.91963	0.346667	2.06391	0.346716	0.277292	0.541113	0.532361	0.433429	0.53804	0.149875	0.464707	0.0126608	0.918656	0.918656	1.17264	0.650052	0.569192	0.77267	0.792804	1.08841	1.30602	0.863359	0.861649	0.159713	1.65041	0.692069	0.823732	1.9709	1.21309	0.0589337	1.51288	0.435217	0.00155927	0.314735	0.181255	0.310464	0.452771	0.286667
1	0.430405	0.554164	0.155682	0.0378848	0.0848865	0.159778	0.0358003	0.205682	0.119701	0.066444	0.112633	0.15159	0.546864	0.0391756	0.355741	0.0794071	0.477523	0.209529	0.0666016	0.432016	0.0428888	0.432327	0.244004	0.218745	0.218745	0.243751	0.363443	0.589865	0.352155	0.0900229	0.756253	0.74646	0.129864	0.0658811	0.412165	0.0878848	0.349153	0.028171	0.209778	0.0858003	0.206743	0.169701	0.162633	0.242985	0.161633	0.227118	0.335941	0.427016	0.2674
1	1.00737	1.259	0.254958	0.231815	0.096218	0.183488	0.281212	0.304958	0.207218	0.115585	1.09376	0.116907	0.964926	0.265255	1.91299	1.04088	0.945389	1.04637	1.11002	1.13671	1.4601	1.57908	1.02613	0.562974	0.562974	0.399351	0.321942	0.0753766	0.194559	0.107416	0.687534	0.497671	0.0689218	0.0153996	0.275784	0.281815	0.313971	0.0587082	0.233488	0.331212	0.93544	0.257218	1.14376	1.03449	1.76511	0.516103	2.13352	1.76591	2.42737
1	2.92788	1.65246	0.220357	0.409123	0.139758	0.722924	0.361149	0.320357	0.610553	0.220013	0.411938	0.713402	1.14297	0.513472	2.44892	0.277193	4.15026	0.00428492	0.155762	2.87928	1.41163	3.08976	0.225191	0.501979	0.501979	0.585598	1.24238	1.28616	1.48507	1.32423	0.00306328	0.191307	1.34342	1.34932	1.72164	0.509123	1.30695	1.34269	0.822924	0.461149	0.242506	0.710553	0.511938	0.252913	1.29534	0.0278398	2.00904	2.38896	1.46729
1	1.36814	1.62379	0.187788	0.329968	0.520406	0.740618	0.823757	0.217788	0.514593	0.377792	1.40668	0.696489	1.19941	0.489591	1.75661	0.997947	1.79585	1.0474	1.08063	3.01549	1.13687	2.45312	1.15072	0.627801	0.627801	0.964959	1.08869	1.3356	1.13414	1.10696	0.442775	0.156105	1.08857	1.1015	1.57056	0.359968	1.13451	1.11124	0.770618	0.853757	1.25288	0.544593	1.43668	1.16523	0.852253	0.750541	2.0202	2.01777	2.60621
1	0.729296	0.150843	0.730526	1.18691	1.46787	1.21002	1.40175	0.760526	1.09137	1.48882	0.875617	1.19681	0.220905	0.98162	0.956876	1.49491	0.719669	1.33114	1.48657	0.216445	1.25539	0.455969	1.61358	0.852717	0.852717	0.742892	0.898865	0.329208	0.910011	0.928268	0.155983	0.314177	0.92767	0.931994	0.504908	1.21691	0.937582	0.935342	1.24002	1.43175	1.56432	1.12137	0.905617	1.62395	0.735354	1.46226	0.292611	0.298301	0.384477
1	0.520509	0.608572	0.397165	0.426335	0.450513	0.567769	0.292171	0.427165	0.251244	0.492545	1.15913	0.537588	0.493514	0.555839	1.4429	0.575089	2.11026	0.412338	0.53625	2.09525	1.02137	1.76805	0.0853653	0.69589	0.69589	0.784495	1.00166	0.231656	1.09412	1.09923	0.812874	1.03267	1.14151	1.13597	0.230533	0.456335	1.05902	1.12161	0.597769	0.322171	0.00660896	0.281244	1.18913	0.107804	0.979707	0.029051	1.32195	1.69073	1.58002
1	0.526574	0.0251974	0.547905	1.19097	0.850449	0.770354	0.682416	0.517905	1.0503	0.891501	0.743054	0.828458	0.0340386	0.727268	0.0586662	0.00839334	0.107176	0.277677	0.1451	0.00244054	0.466003	0.04964	1.20042	0.324104	0.324104	0.243617	0.735115	0.82533	0.774531	0.612943	0.0119833	0.10568	0.479854	0.532777	0.762847	1.16097	0.760596	0.584074	0.740354	0.652416	1.0923	1.0203	0.713054	1.17006	0.66924	1.39635	0.109113	0.163304	0.0422652
1	3.66602	1.12009	2.55911	4.31792	1.79799	2.52473	2.05914	2.52911	4.56966	1.94781	0.0911986	2.44227	0.832753	2.91693	1.19836	0.671688	0.778903	0.807754	0.793538	0.66497	1.18017	0.845612	1.77382	1.29973	1.29973	0.962093	1.43713	0.504011	1.86591	1.66033	1.25198	2.15463	1.77831	1.75756	0.988673	4.28792	1.52997	1.71057	2.49473	2.02914	1.74647	4.53966	0.0611986	1.79721	0.307412	1.89266	0.0774722	0.767347	0.653495
1	0.653017	0.281995	0.565186	1.05245	0.7992	0.909184	0.675711	0.535186	1.11119	0.859436	0.719744	0.935358	0.203044	0.783016	0.399643	0.10313	0.591695	0.103803	0.0366106	0.449709	0.0409198	0.443981	0.229386	0.00572905	0.00572905	0.105972	0.0936721	0.0112904	0.191838	0.263182	0.453146	0.405073	0.398367	0.3548	0.252899	1.02245	0.111093	0.302392	0.879184	0.645711	0.296815	1.08119	0.689744	0.251461	0.0600856	0.161376	0.381833	0.415959	0.242441
1	1.49462	1.81826	0.665607	1.30426	0.340692	1.37491	0.261681	0.635607	1.53142	0.496041	0.453472	1.31448	1.2444	1.2129	0.849576	1.0634	1.44446	1.2598	1.22051	1.90409	0.66277	1.16885	1.12325	0.395194	0.395194	0.197659	0.858039	0.913105	0.864788	0.742126	0.369364	0.174937	0.622864	0.665085	0.909172	1.27426	0.882494	0.715576	1.34491	0.231681	1.12557	1.50142	0.423472	1.14778	0.604886	1.11394	0.920488	0.924156	1.34018
1	0.606144	0.0985152	0.825298	0.574716	0.127902	1.72892	0.301096	0.855298	0.585867	0.370214	1.02744	1.58531	0.147097	1.56964	0.936108	0.749085	0.913093	0.641819	0.744439	0.786576	1.20049	0.75835	0.323667	2.66558	2.66558	2.62249	1.25251	0.843942	1.35007	1.11172	0.833772	1.30103	0.9298	1.00528	0.606816	0.604716	1.29545	1.0759	1.75892	0.331096	0.570856	0.615867	1.05744	0.296942	1.37136	0.744384	0.658574	0.653752	0.804448
1	0.338359	0.105345	0.571074	0.698418	0.214227	1.00331	0.129442	0.601074	0.529107	0.322176	1.70065	0.958266	0.131878	0.833728	0.116991	0.0797604	0.0932241	0.365324	0.233639	0.102372	0.531088	0.149685	1.3816	1.1202	1.1202	1.3502	0.735784	0.82981	0.70368	0.636145	1.14243	1.38798	0.536099	0.571075	1.07189	0.728418	0.75583	0.613611	1.03331	0.159442	1.42535	0.559107	1.73065	1.34371	1.06615	1.76528	0.194747	0.101475	0.0924066
1	0.0893873	0.876101	0.274607	0.0550961	0.146391	0.0234875	0.237189	0.304607	0.0400638	0.146172	0.538214	0.00811809	0.735318	0.169677	0.070329	0.564608	0.599872	0.396455	0.522296	0.320478	0.287539	0.0272484	0.274697	0.200249	0.200249	0.103026	0.043255	0.194859	0.21542	0.246406	0.933703	0.853339	0.400782	0.356574	0.24454	0.0850961	0.0655807	0.292535	0.00651245	0.267189	0.218961	0.0700638	0.568214	0.267878	0.561817	0.126211	0.103602	0.00382858	0.000873582
1	0.322422	0.748562	0.218354	0.439263	0.709005	0.21959	0.880891	0.248354	0.296905	0.591324	0.773351	0.144479	0.645435	0.0302082	0.0140476	0.899864	0.751482	0.994029	1.0058	0.534127	0.0694601	0.0542317	0.469241	1.42494	1.42494	1.69053	0.115672	0.988649	0.388312	0.114885	0.817739	0.907222	0.10187	0.110872	0.761227	0.469263	0.119774	0.113856	0.24959	0.910891	0.625389	0.326905	0.803351	0.461316	0.407884	0.59907	0.116283	0.0734783	0.0947152
1	0.439749	0.364443	0.0443445	0.00342566	0.0350169	0.485443	0.172293	0.0743445	0.117752	0.0921886	0.269769	0.482831	0.407717	0.273938	0.565178	0.320114	0.389573	0.0633592	0.213786	0.533906	0.358655	0.531869	0.293689	0.837148	0.837148	0.637301	1.86334	0.378704	1.86484	1.66771	1.1769	1.86118	1.49041	1.53476	0.985751	0.0334257	1.89562	1.62634	0.515443	0.202293	0.280009	0.147752	0.299769	0.33186	0.207519	0.238709	0.339653	0.469862	0.548216
1	0.670725	0.445791	0.480508	0.388129	0.124077	0.446447	0.130258	0.450508	0.521497	0.186529	0.802831	0.477299	0.379549	0.542837	0.809635	0.372273	0.80736	0.109404	0.260533	0.786743	0.723348	0.717104	0.331904	0.42411	0.42411	0.423606	0.789908	0.70385	1.06083	0.526665	0.651742	0.0518925	0.303051	0.374826	0.781411	0.358129	0.778213	0.467329	0.416447	0.100258	0.43304	0.491497	0.772831	0.341794	0.791802	0.0896146	0.618195	0.616737	0.766483
1	0.717892	0.32796	0.329643	0.15726	1.19014	0.561984	1.30688	0.299643	0.0496703	1.13021	2.44709	0.499273	0.343779	0.557848	0.538697	1.37076	0.503282	2.15535	1.78675	0.328008	0.862926	0.329316	2.33892	0.627667	0.627667	0.848402	0.547714	0.145831	0.560716	0.426751	0.238575	0.611427	0.297942	0.351394	0.244254	0.12726	0.564556	0.397709	0.531984	1.27688	2.49105	0.0603297	2.41709	2.34413	1.78036	2.56244	0.478571	0.345661	0.527486
1	0.339369	0.791014	0.415853	0.234876	0.160043	1.42445	0.441906	0.385853	0.321416	0.130254	0.792634	1.24152	0.695563	1.12108	0.419758	0.798787	0.255383	0.726419	0.814568	0.159802	0.286548	0.383668	0.218296	2.72358	2.72358	2.78412	0.525953	1.15218	0.752084	0.468881	0.685262	1.11658	0.410148	0.427272	0.738833	0.204876	0.534723	0.455619	1.39445	0.411906	0.492123	0.291416	0.762634	0.197094	0.956009	0.527855	0.273648	0.441762	0.313129
1	0.349457	1.04797	0.0761539	0.0643753	0.247818	0.136074	0.250074	0.0461539	0.0568711	0.232123	0.305233	0.157526	0.820749	0.0380326	0.074426	1.10995	0.734146	1.50126	1.35859	0.958401	0.0311048	0.253137	0.431065	0.0290178	0.0290178	0.0942098	0.111141	0.335907	0.0122798	0.0225604	0.696184	0.652235	0.0516247	0.0173692	0.023652	0.0343753	0.105677	0.0271513	0.106074	0.220074	0.445426	0.0268711	0.275233	0.430822	0.335193	0.490314	0.3404	0.0662801	0.189729
1	0.640859	0.182	0.548276	0.649816	0.840477	1.06216	0.848706	0.578276	0.637457	0.905469	1.04991	1.00386	0.169143	0.816691	0.46431	0.855517	0.0345924	0.902501	0.936899	0.138196	0.457875	0.377679	1.12181	1.07853	1.07853	1.14746	0.5201	0.655569	0.417425	0.483987	0.540879	0.617932	0.426085	0.454218	0.591981	0.679816	0.546995	0.474841	1.09216	0.878706	0.937478	0.667457	1.07991	1.13842	0.614705	1.1615	0.448037	0.346321	0.58638
1	0.890681	0.762197	0.972077	1.25751	1.12067	1.39842	1.27866	1.00208	1.47045	1.18989	0.357359	1.40353	0.648195	1.35263	0.540127	1.93149	0.00289529	1.44413	1.75946	0.19243	1.05098	0.00411993	0.156258	0.00291245	0.00291245	0.260012	1.09942	1.06624	1.4929	0.917824	0.101941	0.250243	0.713545	0.796669	1.3658	1.28751	1.13799	0.874095	1.42842	1.30866	0.161348	1.50045	0.387359	0.125614	1.0797	0.380454	0.0202046	0.0552589	0.153337
1	0.56291	1.30742	0.0715806	0.680177	0.094994	0.550444	0.177454	0.101581	0.673777	0.151363	1.28344	0.526283	0.93983	0.318067	0.708481	0.068587	0.591655	0.16004	0.0156918	0.66342	0.842897	0.542193	1.07856	0.250192	0.250192	0.0803366	0.503174	0.578559	0.341247	0.457632	0.348193	0.21322	0.414395	0.425645	0.4564	0.710177	0.519762	0.448289	0.580444	0.207454	1.07277	0.703777	1.31344	1.08241	0.701264	0.749431	0.491125	0.345302	0.933798
1	0.00560076	0.236081	0.374401	0.395746	0.851577	0.892666	1.25245	0.404401	0.356055	0.866923	1.0529	0.836022	0.121325	0.652206	0.0560465	1.4306	0.488781	1.23268	1.4058	0.5681	0.586529	0.361467	1.26351	1.43044	1.43044	1.02026	0.384864	0.582977	0.682632	0.0665879	1.48615	0.653011	0.160122	0.0584692	0.240175	0.425746	0.369036	0.00858186	0.922666	1.28245	1.07731	0.386055	1.0829	1.27763	0.540777	0.948463	0.280078	0.379557	0.224233
1	1.01995	0.963427	0.179726	0.0142787	0.00674701	0.110004	0.175588	0.209726	0.135362	0.0220838	1.04975	0.0566373	0.718939	0.210998	1.18836	0.555119	2.60492	0.377309	0.50652	1.71022	0.939124	1.36868	0.0927187	0.400655	0.400655	0.489201	0.940155	0.460025	0.992627	0.918849	0.890741	0.835359	0.870596	0.891619	0.303454	0.0157213	0.980739	0.914099	0.140004	0.205588	0.202397	0.165362	1.07975	0.0681472	0.969965	0.227106	0.954488	1.07845	0.644517
1	0.502408	0.591359	0.120026	0.185193	0.43442	0.119454	0.464438	0.0900256	0.36747	0.364663	0.745879	0.135771	0.556823	0.00344866	0.297842	0.0196277	0.322824	0.26758	0.132758	0.407479	0.0712753	0.393076	1.18798	0.611769	0.611769	0.295306	0.00350694	0.0701502	0.0341579	0.344701	0.854029	0.604258	0.619088	0.533187	0.489214	0.155193	0.0356825	0.423362	0.0894539	0.434438	1.12545	0.33747	0.715879	1.18241	0.00974132	1.17584	0.303191	0.358238	0.282981
1	0.492757	1.29648	0.0489474	1.11326	0.11154	0.235845	0.213315	0.0410526	1.30263	0.125529	1.2649	0.279144	0.98837	0.0790592	0.392462	1.10202	0.773924	1.36703	1.29216	1.28619	0.3472	0.584104	1.49034	1.31678	1.31678	1.12729	1.14497	0.0603986	1.29804	1.11502	0.504095	1.11397	1.04953	1.07988	0.147159	1.08326	1.19259	1.10774	0.205845	0.183315	1.36784	1.27263	1.2349	1.51033	0.107358	1.46078	0.273346	0.462323	0.613809
1	0.62275	0.23855	0.519933	0.594223	0.495822	0.46542	0.446657	0.489933	0.659894	0.526168	0.269147	0.502593	0.316739	0.556866	0.503876	0.408304	0.143275	0.155937	0.305704	0.462087	0.239131	0.509355	0.126407	0.0451878	0.0451878	0.280641	0.572574	0.0457473	0.578524	0.921739	1.18633	1.33231	1.15044	1.10241	0.511786	0.564223	0.639287	0.998941	0.43542	0.416657	0.0820866	0.629894	0.239147	0.120308	0.3067	0.031473	0.329289	0.474133	0.582702
1	0.066624	1.05311	0.524471	0.367092	0.0360063	1.59725	0.143581	0.494471	0.547329	0.255618	0.459671	1.38888	0.832966	1.31139	0.0978244	0.105213	0.37739	0.388124	0.26052	0.116846	0.522337	0.153562	0.0979529	2.03268	2.03268	2.3488	0.202664	1.28357	0.0399733	0.283076	0.411169	0.535413	0.344261	0.326419	1.1101	0.337092	0.22113	0.302076	1.56725	0.113581	0.323516	0.517329	0.429671	0.0969658	0.23095	0.0695486	0.192051	0.298984	0.303622
1	0.0220462	1.1008	0.0184948	0.321868	0.206681	0.363144	0.501987	0.0115052	0.521575	0.127515	1.22875	0.37463	0.845125	0.166405	0.143246	0.642246	0.584862	0.511673	0.623531	0.465837	0.322932	0.122824	0.890288	0.300194	0.300194	0.0333226	0.442539	0.5078	0.319324	0.40288	0.370924	0.154653	0.360049	0.375008	0.330375	0.351868	0.459344	0.394366	0.393144	0.531987	0.856586	0.551575	1.25875	0.901595	0.326329	0.773432	0.0610949	0.0146805	0.0382582
1	1.81049	1.34125	0.00724468	0.353266	0.489777	0.55938	0.577902	0.0227553	0.479719	0.494407	0.251651	0.48706	0.965389	0.278089	1.20383	0.491161	1.49838	0.28507	0.423453	1.64675	0.96258	1.35018	0.487198	0.0719723	0.0719723	0.198652	0.907825	0.909829	0.958418	0.844344	0.0953309	0.174967	0.767842	0.794345	0.932564	0.383266	0.941202	0.830255	0.58938	0.607902	0.477464	0.509719	0.281651	0.459763	1.31634	0.713417	1.22884	1.0974	1.19838
1	2.60252	1.25719	0.368232	0.10762	0.372041	0.670951	0.741509	0.398232	0.300882	0.42077	1.16907	0.69386	0.820003	0.494781	1.8088	0.302902	1.26567	0.546872	0.457236	1.4934	1.32587	1.73001	1.00844	1.7799	1.7799	0.962413	0.559554	1.02684	0.394229	0.779542	0.431667	0.104687	0.943502	0.893942	0.922257	0.13762	0.607647	0.831107	0.700951	0.771509	0.85548	0.330882	1.19907	0.984217	1.51268	1.19419	2.10749	1.73798	2.13163
1	0.139425	0.882397	0.191467	0.0438743	0.300964	0.25366	0.434063	0.291467	0.0793079	0.285165	0.554876	0.214268	0.736088	0.0399813	0.281836	0.237635	0.326226	0.504606	0.394832	0.0609076	0.685974	0.042511	0.699155	0.280312	0.280312	0.384608	0.348416	0.641911	0.188238	0.304564	0.30437	0.248421	0.25814	0.276408	0.404016	0.143874	0.36061	0.294618	0.35366	0.534063	0.666275	0.179308	0.654876	0.676599	0.866998	0.7477	0.0384061	0.165653	0.0831073
1	0.559902	0.288568	0.0679705	0.150954	0.0354725	0.575305	0.192675	0.16797	0.0453779	0.084093	0.256261	0.50411	0.382976	0.294915	0.626343	0.0928773	0.765807	0.376792	0.247733	0.728669	0.267485	0.635791	0.731061	0.953172	0.953172	0.906008	1.72686	0.214572	1.63292	1.77392	1.07469	1.61559	1.7495	1.76725	0.961611	0.250954	1.79959	1.78354	0.675305	0.292675	0.657448	0.145378	0.356261	0.772256	0.419193	0.784136	0.445285	0.562904	0.540264
1	0.43232	0.334301	0.40991	0.246995	0.0514369	0.295511	0.16183	0.50991	0.267973	0.0621423	0.563441	0.318138	0.348328	0.426587	0.392722	0.309538	0.268243	0.0370043	0.188494	0.390003	0.0592922	0.441512	0.460792	0.506431	0.506431	0.408852	0.584106	0.600307	0.78874	0.763757	0.440245	0.52363	0.85286	0.848794	1.04945	0.346995	0.635261	0.801485	0.395511	0.26183	0.546565	0.367973	0.663441	0.477368	0.400891	0.430278	0.299793	0.411689	0.389084
1	0.661951	0.297428	0.601752	1.14187	0.973519	1.00804	0.815792	0.501752	1.03177	1.03184	0.551107	1.05177	0.30199	0.844638	0.291323	0.359118	0.376395	0.109511	0.258807	0.236866	0.0119053	0.333713	0.219445	0.660297	0.660297	0.587351	0.578079	0.197943	0.444933	0.635148	0.674133	0.682909	0.674011	0.658831	0.503387	1.04187	0.607777	0.649652	0.908041	0.715792	0.335836	0.931767	0.451107	0.216492	0.232884	0.00154582	0.390014	0.351785	0.295559
1	0.641511	0.535264	0.104416	0.00784046	0.185127	0.426952	0.148767	0.00441605	0.0443562	0.201723	0.079946	0.340696	0.366279	0.133544	0.938907	0.117621	1.1554	0.392951	0.274616	1.00395	0.922863	0.779322	0.783082	0.664329	0.664329	0.914528	2.1686	0.320314	1.81555	2.16589	1.01993	1.59936	2.05507	2.12268	0.791419	0.0321595	2.26573	2.16144	0.326952	0.0487671	0.69478	0.0043562	0.020054	0.831609	0.305271	0.669596	0.622452	0.621899	0.77266
1	0.44715	0.0513899	0.13446	0.201771	0.0795496	0.546181	0.213137	0.0344599	0.223194	0.115809	0.0498199	0.387911	0.105521	0.179373	0.519415	0.0063992	0.693518	0.280132	0.146694	0.61575	0.14951	0.543411	1.12359	1.66004	1.66004	1.70475	0.430237	0.788668	0.644107	0.180547	0.359481	0.336323	0.0068181	0.0287298	0.636066	0.101771	0.430887	0.119656	0.446181	0.113137	0.884022	0.123194	0.00981991	1.11983	0.108604	0.735749	0.4645	0.511458	0.499443
1	0.202541	0.699803	0.310023	0.0696874	0.329502	0.139762	0.456861	0.410023	0.0701107	0.272616	0.924802	0.140593	0.598925	0.29022	0.485661	0.847259	0.510072	0.944692	0.954452	0.05161	0.918359	0.118835	0.751969	0.383147	0.383147	0.3179	0.12503	0.0490277	0.115061	0.0792967	0.124671	0.115491	0.0380368	0.0519704	0.43183	0.169687	0.129527	0.0687419	0.239762	0.556861	0.787984	0.170111	1.0248	0.730934	1.18576	1.03261	0.160911	0.0437791	0.324472
1	0.769134	0.257388	0.272289	0.330108	0.679263	0.145096	0.798011	0.372289	0.150017	0.621386	1.09531	0.0821239	0.0886217	0.242958	0.98365	0.950879	0.867846	1.02428	1.04609	0.751092	1.49157	0.761456	0.637759	0.235539	0.235539	0.0962194	0.748418	0.284021	0.693472	1.05288	1.04562	1.06058	1.24269	1.20619	0.504734	0.430108	0.816328	1.12001	0.245096	0.898011	0.551793	0.250017	1.19531	0.608303	1.06048	0.72135	0.644436	0.63515	0.812767
1	0.16189	0.661201	0.0625486	0.0641465	0.475444	0.219875	0.707636	0.162549	0.0412574	0.45017	1.39054	0.274367	0.509173	0.0746627	0.0923404	0.241401	0.0937976	0.100141	0.110084	0.0763615	0.444118	0.104992	1.36714	0.921025	0.921025	0.352599	0.522583	0.123943	0.75601	0.4572	0.188453	0.247425	0.392366	0.411224	0.60988	0.164147	0.530265	0.442114	0.319875	0.807636	1.25243	0.141257	1.49054	1.37069	0.653038	1.44379	0.126783	0.179507	0.0807166
1	0.128082	0.74835	0.395506	0.0733813	0.115046	0.254042	0.181946	0.495506	0.085331	0.060636	0.578068	0.278294	0.631227	0.39692	0.155925	0.912541	1.04181	0.946565	0.987058	0.676858	0.255823	0.209422	0.108993	0.866498	0.866498	0.668675	0.486187	0.0852569	0.273738	0.533977	0.762661	0.55289	0.567575	0.555124	0.228989	0.173381	0.509662	0.54613	0.354042	0.281946	0.241894	0.185331	0.678068	0.0954856	0.219095	0.129294	0.0947618	0.0303293	0.202508
[truncated: 6 more columns]
